# Supplementary material for: RiboRid: A low cost, advanced, and ultra-efficient method to remove ribosomal RNA for bacterial transcriptomics
Source: PLoS Genet. 2021 Sep 27;17(9):e1009821. doi: 10.1371/journal.pgen.1009821 (PMC8496792; doi:10.1371/journal.pgen.1009821)
Supplement: S1 Table — SE: single-ended recipe. PE: pair-ended recipe. (XLSX) [file pgen.1009821.s013.xlsx]

## Sheet: Sheet1
S1 Table. Anti-rRNA oligonucleotide probes (ArOP) for E. coli
Number	Name	Sequence (5′ to 3′)	Target
1	16S_1	CTTCTTCCTGTTACCGTTCGACTTGCATGTGT	16S rRNA
2	16S_1B	GCCTGCCGCCAGCGTTCAATCTGAGCCATGAT	16S rRNA
3	16S_2	CGTTTCCAGTAGTTATCCCCCTCCATCAGGCA	16S rRNA
4	16S_2B	ACATTACTCACCCGTCCGCCACTCGTCAGCAA	16S rRNA
5	16S_3	TAATCCCATCTGGGCACATCCGATGGCAAGAG	16S rRNA
6	16S_3B	TCCCCCTCTTTGGTCTTGCGACGTTATGCGGT	16S rRNA
7	16S_4	GTCTCAGTTCCAGTGTGGCTGGTCATCCTCTC	16S rRNA
8	16S_4B	AGGGATCGTCGCCTAGGTGAGCCGTTACCCCA	16S rRNA
9	16S_5	CATACACGCGGCATGGCTGCATCAGGCTTGCG	16S rRNA
10	16S_5B	CAATATTCCCCACTGCTGCCTCCCGTAGGAGT	16S rRNA
11	16S_6	GCGGGTAACGTCAATGAGCAAAGGTATTAACT	16S rRNA
12	16S_6B	TCCTCCCCGCTGAAAGTACTTTACAACCCGAA	16S rRNA
13	16S_7	TTTACGCCCAGTAATTCCGATTAACGCTTGCA	16S rRNA
14	16S_7B	TTACCGCGGCTGCTGGCACGGAGTTAGCCGGT	16S rRNA
15	16S_8	CTCAAGCTTGCCAGTATCAGATGCAGTTCCCA	16S rRNA
16	16S_8B	CGGGGATTTCACATCTGACTTAACAAACCGCC	16S rRNA
17	16S_9	GGGGCCGCCTTCGCCACCGGTATTCCTCCAGA	16S rRNA
18	16S_9B	ATTTCACCGCTACACCTGGAATTCTACCCCCC	16S rRNA
19	16S_10	ATCGTTTACGGCGTGGACTACCAGGGTATCTA	16S rRNA
20	16S_10B	GCTCCCCACGCTTTCGCACCTGAGCGTCAGTC	16S rRNA
21	16S_11	CTTGCGGCCGTACTCCCCAGGCGGTCGACTTA	16S rRNA
22	16S_11B	CTCCGGAAGCCACGCCTCAAGGGCACAACCTC	16S rRNA
23	16S_12	GTAAGGTTCTTCGCGTTGCATCGAATTAAACC	16S rRNA
24	16S_12B	ACCGCTTGTGCGGGCCCCCGTCAATTCATTTG	16S rRNA
25	16S_13	GACGACAGCCATGCAGCACCTGTCTCACGGTT	16S rRNA
26	16S_13B	ACATTCTCATCTCTGAAAACTTCCGTGGATGT	16S rRNA
27	16S_14	AGTTCCCGGCCGGACCGCTGGCAACAAAGGAT	16S rRNA
28	16S_14B	GCTCGTTGCGGGACTTAACCCAACATTTCACA	16S rRNA
29	16S_15	GTGTGTAGCCCTGGTCGTAAGGGCCATGATGA	16S rRNA
30	16S_15B	ATCCCCACCTTCCTCCAGTTTATCACTGGCAG	16S rRNA
31	16S_16	CTCCAATCCGGACTACGACGCACTTTATGAGG	16S rRNA
32	16S_16B	TCTCGCGAGGTCGCTTCTCTTTGTATGCGCCA	16S rRNA
33	16S_17	TACAAGGCCCGGGAACGTATTCACCGTGGCAT	16S rRNA
34	16S_17B	CGATTACTAGCGATTCCGACTTCATGGAGTCG	16S rRNA
35	16S_18	TCACAAAGTGGTAAGCGCCCTCCCGAAGGTTA	16S rRNA
36	16S_18B	CTTCTTTTGCAACCCACTCCCATGGTGTGACG	16S rRNA
37	16S_19	CCGCAGGTTCCCCTACGGTTACCTTGTTACGA	16S rRNA
38	23S_1	ACCGACGCTTATCGCAGATTAGCACGTCCTTC	23S rRNA
39	23S_1B	GACTGCCAGGGCATCCACCGTGTACGCTTAGT	23S rRNA
40	23S_2	GGATTCAGTTAATGATAGTGTGTCGAAACACA	23S rRNA
41	23S_2B	CCCATTCGGAAATCGCCGGTTATAACGGTTCA	23S rRNA
42	23S_3	GCTACTGGGGGAATCTCGGTTGATTTCTTTTC	23S rRNA
43	23S_3B	CTTAGATGTTTCAGTTCCCCCGGTTCGCCTCA	23S rRNA
44	23S_4	ACCCTGTATCGCGCGCCTTTCCAGACGCTTCC	23S rRNA
45	23S_4B	CACACTGATTCAGGCTCTGGGCTGCTCCCCGT	23S rRNA
46	23S_5	CCCCCATATTCAGACAGGATACCACGTGTCCC	23S rRNA
47	23S_5B	ATCGAGCTCACAGCATGTGCATTTTTGTGTAC	23S rRNA
48	23S_6	TCGCCGGGGTTCTTTTCGCCTTTCCCTCACGG	23S rRNA
49	23S_6B	ACTATCGGTCAGTCAGGAGTATTTAGCCTTGG	23S rRNA
50	23S_7	TATACAAAAGGTACGCAGTCACACGCCTAAGC	23S rRNA
51	23S_7B	CTGCTTGTACGTACACGGTTTCAGGTTCTTTT	23S rRNA
52	23S_8	CTTAACGCCCAGTTAAGACTCGGTTTCCCTTC	23S rRNA
53	23S_8B	ATTCGGTTAACCTTGCTACAGAATATAAGTCG	23S rRNA
54	23S_9	CGGTTCGGTCCTCCAGTTAGTGTTACCCAACC	23S rRNA
55	23S_9B	CCCATGGCTAGATCACCGGGTTTCGGGTCTAT	23S rRNA
56	23S_10	TTCGGGGAGAACCAGCTATCTCCCGGTTTGAT	23S rRNA
57	23S_10B	ACCCCCAGCCACAAGTCATCCGCTAATTTTTC	23S rRNA
58	23S_11	GGTTGGTAAGTCGGGATGACCCCCTTGCCGAA	23S rRNA
59	23S_11B	TACCCCCGGAGATGAATTCACGAGGCGCTACC	23S rRNA
60	23S_12	TTGTTTCCCTCTTCACGACGGACGTTAGCACC	23S rRNA
61	23S_12B	TCTCCCGTGATAACATTCTCCGGTATTCGCAG	23S rRNA
62	23S_13	TAAGCCAACATCCTGGCTGTCTGGGCCTTCCC	23S rRNA
63	23S_13B	CCACTTAACCATGACTTTGGGACCTTAGCTGG	23S rRNA
64	23S_14	CATGGTTTAGCCCCGTTACATCTTCCGCGCAG	23S rRNA
65	23S_14B	CCAGTGAGCTATTACGCTTTCTTTAAATGATG	23S rRNA
66	23S_15	ATGCCTCACAGCACACCTTCGCAGGCTTACAG	23S rRNA
67	23S_15B	TACCCAACAACGCATAAGCGTCGCTGCCGCAG	23S rRNA
68	23S_16	AACCCTTGGTCTTCCGGCGAGCGGGCTTTTCA	23S rRNA
69	23S_16B	CGTTACTTATGTCAGCATTCGCACTTCTGATA	23S rRNA
70	23S_17	TATTAACCTGTTTCCCATCGACTACGCCTTTC	23S rRNA
71	23S_17B	TAGGGGTCGACTCACCCTGCCCCGATTAACGT	23S rRNA
72	23S_18	TACACGCTTAAACCGGGACAACCGTCGCCCGG	23S rRNA
73	23S_18B	CTTCTCCGTCCCCCCTTCGCAGTAACACCAAG	23S rRNA
74	23S_19	AGGGCATTTGTTGCTTCAGCACCGTAGTGCCT	23S rRNA
75	23S_19B	CCTCAGCCTTGATTTTCCGGATTTGCCTGGAA	23S rRNA
76	23S_20	TTGGTATTCTCTACCTGACCACCTGTGTCGGT	23S rRNA
77	23S_20B	ATTTGATGTTACCTGATGCTTAGAGGCTTTTC	23S rRNA
78	23S_21	CTCACCTACATATCAGCGTGCCTTCTCCCGAA	23S rRNA
79	23S_21B	CATTTTGCCTAGTTCCTTCACCCGAGTTCTCT	23S rRNA
80	23S_22	GTGTTTGCACAGTGCTGTGTTTTTAATAAACA	23S rRNA
81	23S_22B	CTGGTATCTTCGACTGATTTCAGCTCCATCCG	23S rRNA
82	23S_23	CGATCAAGAGCTTCGCTTGCGCTAACCCCATC	23S rRNA
83	23S_23B	CGGCACCGGGCAGGCGTCACACCGTATACGTC	23S rRNA
84	23S_24	TTCGTGCAGGTCGGAACTTACCCGACAAGGAA	23S rRNA
85	23S_24B	TAGGACCGTTATAGTTACGGCCGCCGTTTACC	23S rRNA
86	23S_25	TTGCCGCGGGTACACTGCATCTTCACAGCGAG	23S rRNA
87	23S_25B	TGAGTCTCGGGTGGAGACAGCCTGGCCATCAT	23S rRNA
88	23S_26	TCAAAGCCTCCCACCTATCCTACACATCAAGG	23S rRNA
89	23S_26B	GTGTCAAGCTATAGTAAAGGTTCACGGGGTCT	23S rRNA
90	23S_27	CGGATTACGGGTCAACGTTAGAACATCAAACA	23S rRNA
91	23S_27B	TATTTCAAGGTCGGCTCCATGCAGACTGGCGT	23S rRNA
92	23S_28	TTAGCCAACCTTCGTGCTCCTCCGTTACTCTT	23S rRNA
93	23S_28B	CGCCCCAGTCAAACTACCCACCAGACACTGTC	23S rRNA
94	23S_29	GCTTTCGCACCTGCTCGCGCCGTCACGCTCGC	23S rRNA
95	23S_29B	CTTATGCCATTGCACTAACCTCCTGATGTCCG	23S rRNA
96	23S_30	GTATCAGCCTGTTATCCCCGGAGTACCTTTTA	23S rRNA
97	23S_30B	ATGGCCCTTCCATTCAGAACCACCGGATCACT	23S rRNA
98	23S_31	CCTTGGGACCTACTTCAGCCCCAGGATGTGAT	23S rRNA
99	23S_31B	GAGGTGCCAAACACCGCCGTCGATATGAACTC	23S rRNA
100	23S_32	GCCCACGGCAGATAGGGACCGAACTGTCTCAC	23S rRNA
101	23S_32B	CCCAGCTCGCGTACCACTTTAAATGGCGAACA	23S rRNA
102	23S_33	CATTGGCATGACAACCCGAACACCAGTGATGC	23S rRNA
103	23S_33B	TCCTCTCGTACTAGGAGCAGCCCCCCTCAGTT	23S rRNA
104	23S_34	AGGGAGAACTCATCTCGGGGCAAGTTTCGTGC	23S rRNA
105	23S_34B	CAGCACTTATCTCTTCCGCATTTAGCTACCGG	23S rRNA
106	23S_35	TAGCTCAACGCATCGCTGCGCTTACACACCCG	23S rRNA
107	23S_35B	TCGTCGTCTTCAACGTTCCTTCAGGACCCTTA	23S rRNA
108	23S_36B	AAGGTTAAGCCTCACGGTTCATTAGTACCGGT	23S rRNA
