# Supplementary material for: RiboRid: A low cost, advanced, and ultra-efficient method to remove ribosomal RNA for bacterial transcriptomics
Source: PLoS Genet. 2021 Sep 27;17(9):e1009821. doi: 10.1371/journal.pgen.1009821 (PMC8496792; doi:10.1371/journal.pgen.1009821)
Supplement: S2 Table — (XLSX) [file pgen.1009821.s014.xlsx]

## Sheet: Sheet1
S2 Table. Predicted binding of E. coli anti-rRNA oligonucleotide probes (ArOP) on mRNA.
Query	Query start	Query end	%identity	Alignment length	Mismatches	Gaps	E-value	bit score	Target (gene name)
16S_1_B_1	5	19	100	15	0	0	0.070	30.2	b2292 (yfbS)
16S_1_B_1	3	17	100	15	0	0	0.070	30.2	b2318 (truA)
16S_1_B_1	1	14	100	14	0	0	0.28	28.2	b0312 (betB)
16S_1_B_1	2	15	100	14	0	0	0.28	28.2	b0485 (glsA)
16S_1_B_1	1	14	100	14	0	0	0.28	28.2	b3418 (malT)
16S_1_B_1	2	14	100	13	0	0	1.1	26.3	b0067 (thiP)
16S_1_B_1	5	17	100	13	0	0	1.1	26.3	b0162 (cdaR)
16S_1_B_1	1	13	100	13	0	0	1.1	26.3	b0872 (hcr)
16S_1_B_1	7	19	100	13	0	0	1.1	26.3	b0980 (appA)
16S_1_B_1	4	16	100	13	0	0	1.1	26.3	b1372 (stfR)
16S_1_B_1	2	14	100	13	0	0	1.1	26.3	b1444 (patD)
16S_1_B_1	1	13	100	13	0	0	1.1	26.3	b1959 (yedA)
16S_1_B_1	6	18	100	13	0	0	1.1	26.3	b2222 (atoA)
16S_1_B_1	1	13	100	13	0	0	1.1	26.3	b3487 (yhiI)
16S_1_B_1	3	14	100	12	0	0	4.3	24.3	b0036 (caiD)
16S_1_B_1	1	12	100	12	0	0	4.3	24.3	b0094 (ftsA)
16S_1_B_1	4	15	100	12	0	0	4.3	24.3	b0286 (paoA)
16S_1_B_1	9	20	100	12	0	0	4.3	24.3	b0337 (codA)
16S_1_B_1	4	15	100	12	0	0	4.3	24.3	b0376 (ampH)
16S_1_B_1	3	14	100	12	0	0	4.3	24.3	b0442 (ybaV)
16S_1_B_1	4	15	100	12	0	0	4.3	24.3	b0444 (queC)
16S_1_B_1	1	12	100	12	0	0	4.3	24.3	b0481 (ybaK)
16S_1_B_1	7	18	100	12	0	0	4.3	24.3	b0534 (sfmF)
16S_1_B_1	5	16	100	12	0	0	4.3	24.3	b0779 (uvrB)
16S_1_B_1	3	14	100	12	0	0	4.3	24.3	b0908 (aroA)
16S_1_B_1	3	14	100	12	0	0	4.3	24.3	b0932 (pepN)
16S_1_B_1	15	26	100	12	0	0	4.3	24.3	b1194 (ycgR)
16S_1_B_1	3	14	100	12	0	0	4.3	24.3	b1262 (trpC)
16S_1_B_1	2	13	100	12	0	0	4.3	24.3	b1338 (abgA)
16S_1_B_1	4	15	100	12	0	0	4.3	24.3	b4492 (ydbA)
16S_1_B_1	5	16	100	12	0	0	4.3	24.3	b1474 (fdnG)
16S_1_B_1	3	14	100	12	0	0	4.3	24.3	b1538 (dcp)
16S_1_B_1	3	14	100	12	0	0	4.3	24.3	b1663 (mdtK)
16S_1_B_1	3	14	100	12	0	0	4.3	24.3	b1697 (ydiQ)
16S_1_B_1	10	21	100	12	0	0	4.3	24.3	b1870 (cmoA)
16S_1_B_1	7	18	100	12	0	0	4.3	24.3	b1875 (yecM)
16S_1_B_1	6	17	100	12	0	0	4.3	24.3	b1897 (otsB)
16S_1_B_1	3	14	100	12	0	0	4.3	24.3	b1992 (cobS)
16S_1_B_1	15	26	100	12	0	0	4.3	24.3	b2067 (yegE)
16S_1_B_1	3	14	100	12	0	0	4.3	24.3	b2113 (mrp)
16S_1_B_1	4	15	100	12	0	0	4.3	24.3	b2176 (rtn)
16S_1_B_1	5	16	100	12	0	0	4.3	24.3	b2343 (yfcZ)
16S_1_B_1	5	16	100	12	0	0	4.3	24.3	b2407 (xapA)
16S_1_B_1	8	19	100	12	0	0	4.3	24.3	b2441 (eutB)
16S_1_B_1	7	18	100	12	0	0	4.3	24.3	b2554 (glrR)
16S_1_B_1	2	13	100	12	0	0	4.3	24.3	b2558 (mltF)
16S_1_B_1	6	17	100	12	0	0	4.3	24.3	b2686 (emrB)
16S_1_B_1	5	16	100	12	0	0	4.3	24.3	b2935 (tktA)
16S_1_B_1	8	19	100	12	0	0	4.3	24.3	b3566 (xylF)
16S_1_B_1	6	17	100	12	0	0	4.3	24.3	b3607 (cysE)
16S_1_B_1	3	14	100	12	0	0	4.3	24.3	b3749 (rbsA)
16S_1_B_1	4	15	100	12	0	0	4.3	24.3	b4046 (zur)
16S_1_B_1	5	16	100	12	0	0	4.3	24.3	b4111 (proP)
16S_1_B_1	5	16	100	12	0	0	4.3	24.3	b4233 (mpl)
16S_1_1	17	28	100	12	0	0	4.3	24.3	b0059 (rapA)
16S_1_1	1	12	100	12	0	0	4.3	24.3	b1084 (rne)
16S_1_1	1	12	100	12	0	0	4.3	24.3	b3701 (dnaN)
16S_2_B_1	19	31	100	13	0	0	1.1	26.3	b4019 (metH)
16S_2_B_1	12	23	100	12	0	0	4.3	24.3	b0188 (tilS)
16S_2_B_1	18	29	100	12	0	0	4.3	24.3	b0913 (ycaI)
16S_2_B_1	8	19	100	12	0	0	4.3	24.3	b0993 (torS)
16S_2_B_1	10	21	100	12	0	0	4.3	24.3	b3396 (mrcA)
16S_2_1	3	23	90.476	21	2	0	1.1	26.3	b2608 (rimM)
16S_2_1	2	13	100	12	0	0	4.3	24.3	b3080 (ygjK)
16S_2_1	17	28	100	12	0	0	4.3	24.3	b3494 (uspB)
16S_2_1	3	14	100	12	0	0	4.3	24.3	b4260 (pepA)
16S_3_B_1	16	28	100	13	0	0	1.1	26.3	b1983 (yeeN)
16S_3_B_1	14	25	100	12	0	0	4.3	24.3	b0220 (ivy)
16S_3_B_1	6	17	100	12	0	0	4.3	24.3	b2777 (queE)
16S_3_B_1	19	30	100	12	0	0	4.3	24.3	b3667 (uhpC)
16S_3_1	6	17	100	12	0	0	4.3	24.3	b4036 (lamB)
16S_4_B_1	16	27	100	12	0	0	4.3	24.3	b0267 (yagA)
16S_4_B_1	2	13	100	12	0	0	4.3	24.3	b0923 (mukE)
16S_4_B_1	1	12	100	12	0	0	4.3	24.3	b2204 (napH)
16S_4_1	14	26	100	13	0	0	1.1	26.3	b0092 (ddlB)
16S_4_1	8	19	100	12	0	0	4.3	24.3	b0313 (betI)
16S_4_1	20	31	100	12	0	0	4.3	24.3	b0897 (ycaC)
16S_4_1	4	15	100	12	0	0	4.3	24.3	b1185 (dsbB)
16S_4_1	8	19	100	12	0	0	4.3	24.3	b1988 (nac)
16S_4_1	5	16	100	12	0	0	4.3	24.3	b2818 (argA)
16S_4_1	16	27	100	12	0	0	4.3	24.3	b3144 (yraJ)
16S_4_1	16	27	100	12	0	0	4.3	24.3	b3931 (hslU)
16S_5_B_1	10	22	100	13	0	0	1.1	26.3	b4378 (yjjV)
16S_5_B_1	2	13	100	12	0	0	4.3	24.3	b0130 (yadE)
16S_5_B_1	5	16	100	12	0	0	4.3	24.3	b0715 (abrB)
16S_5_B_1	6	17	100	12	0	0	4.3	24.3	b2036 (glf)
16S_5_B_1	2	13	100	12	0	0	4.3	24.3	b2665 (ygaU)
16S_5_B_1	5	16	100	12	0	0	4.3	24.3	b2771 (ygcS)
16S_5_1	20	32	100	13	0	0	1.1	26.3	b0297 (eaeH)
16S_5_1	7	19	100	13	0	0	1.1	26.3	b3585 (yiaU)
16S_5_1	7	19	100	13	0	0	1.1	26.3	b3991 (thiG)
16S_5_1	17	28	100	12	0	0	4.3	24.3	b0561 (tfaD)
16S_5_1	14	25	100	12	0	0	4.3	24.3	b1118 (lolE)
16S_5_1	5	16	100	12	0	0	4.3	24.3	b1650 (nemA)
16S_5_1	12	23	100	12	0	0	4.3	24.3	b2770 (ygcR)
16S_5_1	16	27	100	12	0	0	4.3	24.3	b3417 (malP)
16S_5_1	7	18	100	12	0	0	4.3	24.3	b4403 (yjtD)
16S_6_B_1	10	26	94.118	17	1	0	1.1	26.3	b4030 (psiE)
16S_6_B_1	7	18	100	12	0	0	4.3	24.3	b1694 (ydiF)
16S_6_1	13	26	100	14	0	0	0.28	28.2	b2810 (csdA)
16S_6_1	1	13	100	13	0	0	1.1	26.3	b0805 (fiu)
16S_6_1	11	22	100	12	0	0	4.3	24.3	b0077 (ilvI)
16S_6_1	2	13	100	12	0	0	4.3	24.3	b1688 (ydiK)
16S_6_1	15	26	100	12	0	0	4.3	24.3	b2148 (mglC)
16S_6_1	1	12	100	12	0	0	4.3	24.3	b2226 (yfaQ)
16S_6_1	1	12	100	12	0	0	4.3	24.3	b3067 (rpoD)
16S_7_B_1	8	20	100	13	0	0	1.1	26.3	b0088 (murD)
16S_7_B_1	9	21	100	13	0	0	1.1	26.3	b3019 (parC)
16S_7_B_1	20	31	100	12	0	0	4.3	24.3	b0150 (fhuA)
16S_7_B_1	7	18	100	12	0	0	4.3	24.3	b4587 (insN)
16S_7_B_1	15	26	100	12	0	0	4.3	24.3	b0402 (proY)
16S_7_B_1	6	17	100	12	0	0	4.3	24.3	b3376 (yhfS)
16S_7_B_1	12	31	90	20	2	0	4.3	24.3	b4015 (aceA)
16S_7_B_1	7	18	100	12	0	0	4.3	24.3	b4358 (lgoD)
16S_7_1	17	29	100	13	0	0	1.1	26.3	b2316 (accD)
16S_7_1	8	19	100	12	0	0	4.3	24.3	b0390 (aroM)
16S_7_1	15	26	100	12	0	0	4.3	24.3	b1981 (shiA)
16S_7_1	19	30	100	12	0	0	4.3	24.3	b3183 (obgE)
16S_7_1	8	19	100	12	0	0	4.3	24.3	b3233 (yhcB)
16S_7_1	18	29	100	12	0	0	4.3	24.3	b3791 (wecE)
16S_8_B_1	1	14	100	14	0	0	0.28	28.2	b2061 (wzb)
16S_8_B_1	10	27	94.444	18	1	0	0.28	28.2	b2286 (nuoC)
16S_8_B_1	15	27	100	13	0	0	1.1	26.3	b4693 (aaaE)
16S_8_B_1	13	25	100	13	0	0	1.1	26.3	b1222 (narX)
16S_8_B_1	3	14	100	12	0	0	4.3	24.3	b1334 (fnr)
16S_8_B_1	4	15	100	12	0	0	4.3	24.3	b4131 (cadA)
16S_8_B_1	21	32	100	12	0	0	4.3	24.3	b4313 (fimE)
16S_8_1	1	12	100	12	0	0	4.3	24.3	b0074 (leuA)
16S_8_1	3	14	100	12	0	0	4.3	24.3	b0149 (mrcB)
16S_8_1	16	27	100	12	0	0	4.3	24.3	b1114 (mfd)
16S_8_1	3	14	100	12	0	0	4.3	24.3	b1807 (tsaB)
16S_8_1	19	30	100	12	0	0	4.3	24.3	b1900 (araG)
16S_8_1	18	29	100	12	0	0	4.3	24.3	b3227 (dcuD)
16S_8_1	4	15	100	12	0	0	4.3	24.3	b3753 (rbsR)
16S_9_B_1	11	23	100	13	0	0	1.1	26.3	b0067 (thiP)
16S_9_B_1	13	24	100	12	0	0	4.3	24.3	b0194 (proS)
16S_9_B_1	1	16	93.75	16	1	0	4.3	24.3	b1859 (znuB)
16S_9_B_1	2	13	100	12	0	0	4.3	24.3	b2081 (yegQ)
16S_9_B_1	2	13	100	12	0	0	4.3	24.3	b3911 (cpxA)
16S_9_1	10	24	100	15	0	0	0.070	30.2	b2838 (lysA)
16S_9_1	12	25	100	14	0	0	0.28	28.2	b0584 (fepA)
16S_9_1	7	19	100	13	0	0	1.1	26.3	b0515 (allE)
16S_9_1	11	23	100	13	0	0	1.1	26.3	b4492 (ydbA)
16S_9_1	12	24	100	13	0	0	1.1	26.3	b1492 (gadC)
16S_9_1	6	18	100	13	0	0	1.1	26.3	b2072 (yegK)
16S_9_1	5	17	100	13	0	0	1.1	26.3	b4658 (yghX)
16S_9_1	19	31	100	13	0	0	1.1	26.3	b3081 (fadH)
16S_9_1	7	19	100	13	0	0	1.1	26.3	b3349 (slyD)
16S_9_1	5	17	100	13	0	0	1.1	26.3	b3395 (hofM)
16S_9_1	16	32	94.118	17	1	0	1.1	26.3	b4367 (fhuF)
16S_9_1	4	15	100	12	0	0	4.3	24.3	b0308 (ykgG)
16S_9_1	9	20	100	12	0	0	4.3	24.3	b0526 (cysS)
16S_9_1	9	20	100	12	0	0	4.3	24.3	b0700 (rhsC)
16S_9_1	4	15	100	12	0	0	4.3	24.3	b0869 (ybjT)
16S_9_1	10	21	100	12	0	0	4.3	24.3	b0931 (pncB)
16S_9_1	4	15	100	12	0	0	4.3	24.3	b0984 (gfcD)
16S_9_1	20	31	100	12	0	0	4.3	24.3	b1019 (efeB)
16S_9_1	8	19	100	12	0	0	4.3	24.3	b1049 (opgH)
16S_9_1	10	21	100	12	0	0	4.3	24.3	b1337 (abgB)
16S_9_1	9	20	100	12	0	0	4.3	24.3	b1604 (ydgH)
16S_9_1	3	14	100	12	0	0	4.3	24.3	b1714 (pheS)
16S_9_1	11	22	100	12	0	0	4.3	24.3	b2297 (pta)
16S_9_1	7	18	100	12	0	0	4.3	24.3	b3103 (yhaH)
16S_9_1	8	19	100	12	0	0	4.3	24.3	b3124 (garK)
16S_9_1	8	19	100	12	0	0	4.3	24.3	b3359 (argD)
16S_9_1	10	21	100	12	0	0	4.3	24.3	b3699 (gyrB)
16S_9_1	4	15	100	12	0	0	4.3	24.3	b4095 (phnM)
16S_10_B_1	4	18	100	15	0	0	0.070	30.2	b3564 (xylB)
16S_10_B_1	5	18	100	14	0	0	0.28	28.2	b1439 (ydcR)
16S_10_B_1	15	27	100	13	0	0	1.1	26.3	b1262 (trpC)
16S_10_B_1	6	17	100	12	0	0	4.3	24.3	b0016 (insL1)
16S_10_B_1	6	17	100	12	0	0	4.3	24.3	b0582 (insL1)
16S_10_B_1	7	18	100	12	0	0	4.3	24.3	b1092 (fabD)
16S_10_B_1	6	17	100	12	0	0	4.3	24.3	b2394 (insL1)
16S_10_B_1	1	12	100	12	0	0	4.3	24.3	b2519 (pbpC)
16S_10_B_1	11	22	100	12	0	0	4.3	24.3	b2856 (ygeK)
16S_10_B_1	8	19	100	12	0	0	4.3	24.3	b3745 (viaA)
16S_10_1	1	12	100	12	0	0	4.3	24.3	b0319 (yahE)
16S_10_1	3	14	100	12	0	0	4.3	24.3	b1020 (phoH)
16S_10_1	6	17	100	12	0	0	4.3	24.3	b1054 (lpxL)
16S_11_B_1	3	14	100	12	0	0	4.3	24.3	b1373 (tfaR)
16S_11_B_1	3	14	100	12	0	0	4.3	24.3	b1546 (tfaQ)
16S_11_B_1	8	19	100	12	0	0	4.3	24.3	b3486 (rbbA)
16S_11_B_1	4	15	100	12	0	0	4.3	24.3	b3880 (yihS)
16S_11_B_1	8	23	93.75	16	1	0	4.3	24.3	b4006 (purH)
16S_11_1	17	28	100	12	0	0	4.3	24.3	b2075 (mdtB)
16S_11_1	17	28	100	12	0	0	4.3	24.3	b3985 (rplJ)
16S_12_B_1	18	29	100	12	0	0	4.3	24.3	b4155 (epmA)
16S_12_1	7	19	100	13	0	0	1.1	26.3	b4234 (yjgA)
16S_12_1	15	26	100	12	0	0	4.3	24.3	b1978 (yeeJ)
16S_13_B_1	14	25	100	12	0	0	4.3	24.3	b0325 (yahK)
16S_13_B_1	12	23	100	12	0	0	4.3	24.3	b0543 (emrE)
16S_13_B_1	14	25	100	12	0	0	4.3	24.3	b3897 (frvR)
16S_13_1	4	18	100	15	0	0	0.070	30.2	b3580 (lyxK)
16S_13_1	8	21	100	14	0	0	0.28	28.2	b0777 (bioC)
16S_13_1	10	22	100	13	0	0	1.1	26.3	b0420 (dxs)
16S_13_1	2	14	100	13	0	0	1.1	26.3	b0949 (uup)
16S_13_1	8	20	100	13	0	0	1.1	26.3	b2096 (gatY)
16S_13_1	8	20	100	13	0	0	1.1	26.3	b4239 (treC)
16S_13_1	11	22	100	12	0	0	4.3	24.3	b1033 (ghrA)
16S_13_1	6	17	100	12	0	0	4.3	24.3	b2277 (nuoM)
16S_13_1	11	22	100	12	0	0	4.3	24.3	b2901 (bglA)
16S_13_1	9	20	100	12	0	0	4.3	24.3	b3137 (kbaY)
16S_13_1	9	20	100	12	0	0	4.3	24.3	b3210 (arcB)
16S_14_B_1	3	18	100	16	0	0	0.018	32.2	b4290 (fecB)
16S_14_B_1	7	21	100	15	0	0	0.070	30.2	b0499 (rhsH)
16S_14_B_1	1	12	100	12	0	0	4.3	24.3	b0331 (prpB)
16S_14_B_1	1	12	100	12	0	0	4.3	24.3	b1232 (purU)
16S_14_B_1	16	27	100	12	0	0	4.3	24.3	b2799 (fucO)
16S_14_1	14	28	100	15	0	0	0.070	30.2	b0904 (focA)
16S_14_1	14	27	100	14	0	0	0.28	28.2	b0822 (ybiV)
16S_14_1	16	29	100	14	0	0	0.28	28.2	b1856 (mepM)
16S_14_1	14	27	100	14	0	0	0.28	28.2	b2886 (ygfS)
16S_14_1	13	25	100	13	0	0	1.1	26.3	b2994 (hybC)
16S_14_1	13	24	100	12	0	0	4.3	24.3	b0386 (proC)
16S_14_1	15	26	100	12	0	0	4.3	24.3	b1210 (hemA)
16S_14_1	3	14	100	12	0	0	4.3	24.3	b1528 (ydeA)
16S_14_1	16	27	100	12	0	0	4.3	24.3	b1607 (ydgC)
16S_14_1	11	22	100	12	0	0	4.3	24.3	b2167 (fruA)
16S_14_1	18	29	100	12	0	0	4.3	24.3	b2313 (cvpA)
16S_14_1	13	24	100	12	0	0	4.3	24.3	b2702 (srlA)
16S_14_1	17	28	100	12	0	0	4.3	24.3	b2834 (tas)
16S_14_1	16	27	100	12	0	0	4.3	24.3	b3947 (frwA)
16S_15_B_1	7	24	94.444	18	1	0	0.28	28.2	b0008 (talB)
16S_15_B_1	10	23	100	14	0	0	0.28	28.2	b3795 (yifK)
16S_15_B_1	7	18	100	12	0	0	4.3	24.3	b0069 (sgrR)
16S_15_B_1	18	29	100	12	0	0	4.3	24.3	b2776 (ygcE)
16S_15_B_1	11	22	100	12	0	0	4.3	24.3	b2781 (mazG)
16S_15_B_1	14	25	100	12	0	0	4.3	24.3	b4660 (yhiL)
16S_15_B_1	19	30	100	12	0	0	4.3	24.3	b4029 (yjbH)
16S_15_1	3	15	100	13	0	0	1.1	26.3	b4083 (yjcS)
16S_15_1	1	12	100	12	0	0	4.3	24.3	b0861 (artM)
16S_15_1	21	32	100	12	0	0	4.3	24.3	b1050 (yceK)
16S_15_1	3	14	100	12	0	0	4.3	24.3	b3867 (hemN)
16S_15_1	10	25	93.75	16	1	0	4.3	24.3	b3932 (hslV)
16S_15_1	13	24	100	12	0	0	4.3	24.3	b4291 (fecA)
16S_16_B_1	4	16	100	13	0	0	1.1	26.3	b3154 (yhbP)
16S_16_B_1	15	26	100	12	0	0	4.3	24.3	b1633 (nth)
16S_16_B_1	13	24	100	12	0	0	4.3	24.3	b3002 (yqhA)
16S_16_B_1	14	25	100	12	0	0	4.3	24.3	b4354 (yjiY)
16S_16_1	6	22	94.118	17	1	0	1.1	26.3	b1945 (fliM)
16S_16_1	18	29	100	12	0	0	4.3	24.3	b0038 (caiB)
16S_16_1	19	30	100	12	0	0	4.3	24.3	b1197 (treA)
16S_17_B_1	15	31	94.118	17	1	0	1.1	26.3	b2523 (pepB)
16S_17_B_1	20	31	100	12	0	0	4.3	24.3	b1603 (pntA)
16S_17_B_1	14	25	100	12	0	0	4.3	24.3	b1763 (topB)
16S_17_B_1	16	27	100	12	0	0	4.3	24.3	b2475 (ypfJ)
16S_17_1	7	19	100	13	0	0	1.1	26.3	b1468 (narZ)
16S_17_1	16	28	100	13	0	0	1.1	26.3	b2710 (norV)
16S_17_1	9	21	100	13	0	0	1.1	26.3	b3010 (yqhC)
16S_17_1	21	32	100	12	0	0	4.3	24.3	b0109 (nadC)
16S_17_1	6	17	100	12	0	0	4.3	24.3	b0469 (apt)
16S_17_1	21	32	100	12	0	0	4.3	24.3	b0718 (ybgQ)
16S_18_B_1	2	14	100	13	0	0	1.1	26.3	b1776 (ydjL)
16S_18_B_1	9	20	100	12	0	0	4.3	24.3	b2009 (sbmC)
16S_18_1	11	22	100	12	0	0	4.3	24.3	b2206 (napA)
16S_18_1	4	19	93.75	16	1	0	4.3	24.3	b2211 (yojI)
16S_19_1	2	13	100	12	0	0	4.3	24.3	b0972 (hyaA)
16S_19_1	1	12	100	12	0	0	4.3	24.3	b1616 (uidB)
23S_1_B_1	12	24	100	13	0	0	1.1	26.3	b0167 (glnD)
23S_1_B_1	14	25	100	12	0	0	4.3	24.3	b0821 (ybiU)
23S_1_B_1	10	25	93.75	16	1	0	4.3	24.3	b1192 (ldcA)
23S_1_B_1	8	19	100	12	0	0	4.3	24.3	b1235 (rssB)
23S_1_1	10	21	100	12	0	0	4.3	24.3	b4380 (yjjI)
23S_2_B_1	7	19	100	13	0	0	1.1	26.3	b2020 (hisD)
23S_2_B_1	1	16	93.75	16	1	0	4.3	24.3	b3078 (ygjI)
23S_2_B_1	7	18	100	12	0	0	4.3	24.3	b3212 (gltB)
23S_2_1	15	27	100	13	0	0	1.1	26.3	b2706 (srlM)
23S_2_1	10	21	100	12	0	0	4.3	24.3	b1413 (hrpA)
23S_2_1	6	17	100	12	0	0	4.3	24.3	b3578 (yiaN)
23S_3_B_1	7	18	100	12	0	0	4.3	24.3	b3168 (infB)
23S_3_1	20	31	100	12	0	0	4.3	24.3	b1156 (tfaE)
23S_3_1	20	31	100	12	0	0	4.3	24.3	b1767 (ansA)
23S_3_1	21	32	100	12	0	0	4.3	24.3	b2036 (glf)
23S_3_1	21	32	100	12	0	0	4.3	24.3	b2046 (wzxC)
23S_3_1	18	29	100	12	0	0	4.3	24.3	b2371 (yfdE)
23S_4_B_1	8	19	100	12	0	0	4.3	24.3	b0013 (yaaI)
23S_4_B_1	14	25	100	12	0	0	4.3	24.3	b3204 (ptsN)
23S_4_B_1	4	15	100	12	0	0	4.3	24.3	b3460 (livJ)
23S_4_B_1	5	16	100	12	0	0	4.3	24.3	b4388 (serB)
23S_4_1	19	31	100	13	0	0	1.1	26.3	b2600 (tyrA)
23S_4_1	19	31	100	13	0	0	1.1	26.3	b3472 (dcrB)
23S_4_1	15	27	100	13	0	0	1.1	26.3	b3546 (eptB)
23S_4_1	19	31	100	13	0	0	1.1	26.3	b4258 (valS)
23S_4_1	9	24	93.75	16	1	0	4.3	24.3	b0585 (fes)
23S_4_1	18	29	100	12	0	0	4.3	24.3	b0981 (etk)
23S_4_1	7	18	100	12	0	0	4.3	24.3	b1073 (flgB)
23S_4_1	12	23	100	12	0	0	4.3	24.3	b1475 (fdnH)
23S_4_1	10	21	100	12	0	0	4.3	24.3	b2661 (gabD)
23S_4_1	20	31	100	12	0	0	4.3	24.3	b2701 (mltB)
23S_4_1	12	27	93.75	16	1	0	4.3	24.3	b3074 (ygjH)
23S_4_1	19	30	100	12	0	0	4.3	24.3	b4138 (dcuA)
23S_4_1	17	28	100	12	0	0	4.3	24.3	b4159 (mscM)
23S_4_1	17	28	100	12	0	0	4.3	24.3	b4258 (valS)
23S_4_1	13	24	100	12	0	0	4.3	24.3	b4313 (fimE)
23S_5_B_1	11	26	93.75	16	1	0	4.3	24.3	b1276 (acnA)
23S_5_B_1	17	28	100	12	0	0	4.3	24.3	b1579 (intQ)
23S_5_B_1	21	32	100	12	0	0	4.3	24.3	b1785 (yeaI)
23S_5_B_1	15	26	100	12	0	0	4.3	24.3	b2959 (yggL)
23S_5_1	2	18	94.118	17	1	0	1.1	26.3	b1264 (trpE)
23S_5_1	4	16	100	13	0	0	1.1	26.3	b1272 (sohB)
23S_5_1	2	13	100	12	0	0	4.3	24.3	b0229 (lfhA)
23S_5_1	1	12	100	12	0	0	4.3	24.3	b1805 (fadD)
23S_5_1	2	13	100	12	0	0	4.3	24.3	b2987 (pitB)
23S_5_1	5	20	93.75	16	1	0	4.3	24.3	b4401 (arcA)
23S_6_B_1	16	27	100	12	0	0	4.3	24.3	b0909 (ycaL)
23S_6_B_1	7	18	100	12	0	0	4.3	24.3	b2615 (nadK)
23S_6_B_1	6	17	100	12	0	0	4.3	24.3	b4041 (plsB)
23S_6_1	14	26	100	13	0	0	1.1	26.3	b4328 (iadA)
23S_6_1	7	18	100	12	0	0	4.3	24.3	b1732 (katE)
23S_6_1	1	12	100	12	0	0	4.3	24.3	b1945 (fliM)
23S_6_1	17	28	100	12	0	0	4.3	24.3	b3012 (dkgA)
23S_6_1	9	24	93.75	16	1	0	4.3	24.3	b3984 (rplA)
23S_7_B_1	16	29	100	14	0	0	0.28	28.2	b1845 (ptrB)
23S_7_B_1	19	32	100	14	0	0	0.28	28.2	b4497 (yeeL)
23S_7_B_1	14	26	100	13	0	0	1.1	26.3	b4290 (fecB)
23S_7_B_1	17	28	100	12	0	0	4.3	24.3	b1326 (mpaA)
23S_7_B_1	15	26	100	12	0	0	4.3	24.3	b1687 (ydiJ)
23S_7_B_1	20	31	100	12	0	0	4.3	24.3	b2872 (ygeY)
23S_7_B_1	16	27	100	12	0	0	4.3	24.3	b4105 (phnD)
23S_7_B_1	10	21	100	12	0	0	4.3	24.3	b4319 (fimG)
23S_7_1	8	19	100	12	0	0	4.3	24.3	b0588 (fepC)
23S_7_1	11	22	100	12	0	0	4.3	24.3	b1207 (prs)
23S_7_1	20	31	100	12	0	0	4.3	24.3	b1281 (pyrF)
23S_7_1	3	18	93.75	16	1	0	4.3	24.3	b1645 (ydhK)
23S_7_1	2	17	93.75	16	1	0	4.3	24.3	b2206 (napA)
23S_8_B_1	18	31	100	14	0	0	0.28	28.2	b0034 (caiF)
23S_8_B_1	19	30	100	12	0	0	4.3	24.3	b2182 (bcr)
23S_8_B_1	10	21	100	12	0	0	4.3	24.3	b2216 (rcsD)
23S_8_1	20	31	100	12	0	0	4.3	24.3	b0149 (mrcB)
23S_8_1	1	12	100	12	0	0	4.3	24.3	b1094 (acpP)
23S_8_1	21	32	100	12	0	0	4.3	24.3	b3080 (ygjK)
23S_8_1	1	12	100	12	0	0	4.3	24.3	b3185 (rpmA)
23S_8_1	3	14	100	12	0	0	4.3	24.3	b3617 (kbl)
23S_8_1	21	32	100	12	0	0	4.3	24.3	b3684 (yidP)
23S_9_B_1	12	23	100	12	0	0	4.3	24.3	b0716 (ybgO)
23S_9_B_1	11	22	100	12	0	0	4.3	24.3	b1002 (agp)
23S_9_B_1	12	23	100	12	0	0	4.3	24.3	b2538 (hcaE)
23S_9_1	20	31	100	12	0	0	4.3	24.3	b4174 (hflK)
23S_10_B_1	3	15	100	13	0	0	1.1	26.3	b0586 (entF)
23S_10_B_1	1	13	100	13	0	0	1.1	26.3	b0856 (potH)
23S_10_B_1	1	13	100	13	0	0	1.1	26.3	b2454 (eutJ)
23S_10_B_1	20	32	100	13	0	0	1.1	26.3	b4486 (yjiV)
23S_10_B_1	17	32	93.75	16	1	0	4.3	24.3	b1033 (ghrA)
23S_10_B_1	2	13	100	12	0	0	4.3	24.3	b1741 (cho)
23S_10_B_1	20	31	100	12	0	0	4.3	24.3	b2265 (menF)
23S_10_B_1	15	26	100	12	0	0	4.3	24.3	b2544 (yphB)
23S_10_B_1	15	26	100	12	0	0	4.3	24.3	b3156 (yhbS)
23S_10_B_1	12	23	100	12	0	0	4.3	24.3	b3732 (atpD)
23S_10_1	8	19	100	12	0	0	4.3	24.3	b0827 (moeA)
23S_10_1	15	26	100	12	0	0	4.3	24.3	b2650 (ypjC)
23S_10_1	15	26	100	12	0	0	4.3	24.3	b3529 (yhjK)
23S_10_1	17	28	100	12	0	0	4.3	24.3	b3628 (waaB)
23S_11_B_1	20	32	100	13	0	0	1.1	26.3	b2211 (yojI)
23S_11_B_1	14	25	100	12	0	0	4.3	24.3	b1334 (fnr)
23S_11_B_1	1	12	100	12	0	0	4.3	24.3	b1344 (ttcA)
23S_11_B_1	7	18	100	12	0	0	4.3	24.3	b4123 (dcuB)
23S_11_1	10	21	100	12	0	0	4.3	24.3	b3528 (dctA)
23S_12_B_1	19	31	100	13	0	0	1.1	26.3	b1669 (ydhT)
23S_12_B_1	8	19	100	12	0	0	4.3	24.3	b1806 (yeaY)
23S_12_B_1	12	23	100	12	0	0	4.3	24.3	b4346 (mcrB)
23S_12_1	14	27	100	14	0	0	0.28	28.2	b2841 (araE)
23S_12_1	9	25	94.118	17	1	0	1.1	26.3	b2280 (nuoJ)
23S_12_1	4	16	100	13	0	0	1.1	26.3	b2522 (sseB)
23S_12_1	17	32	93.75	16	1	0	4.3	24.3	b0033 (carB)
23S_12_1	10	21	100	12	0	0	4.3	24.3	b0419 (yajO)
23S_12_1	4	15	100	12	0	0	4.3	24.3	b0933 (ssuB)
23S_12_1	18	29	100	12	0	0	4.3	24.3	b1206 (dauA)
23S_12_1	15	26	100	12	0	0	4.3	24.3	b1890 (motA)
23S_12_1	11	22	100	12	0	0	4.3	24.3	b3164 (pnp)
23S_12_1	16	27	100	12	0	0	4.3	24.3	b3747 (kup)
23S_13_B_1	3	15	100	13	0	0	1.1	26.3	b1577 (ydfE)
23S_13_B_1	6	17	100	12	0	0	4.3	24.3	b1734 (chbF)
23S_13_B_1	1	12	100	12	0	0	4.3	24.3	b2738 (ygbL)
23S_13_1	8	21	100	14	0	0	0.28	28.2	b1387 (paaZ)
23S_13_1	9	20	100	12	0	0	4.3	24.3	b1645 (ydhK)
23S_13_1	4	15	100	12	0	0	4.3	24.3	b1879 (flhA)
23S_13_1	6	17	100	12	0	0	4.3	24.3	b2759 (casB)
23S_13_1	6	17	100	12	0	0	4.3	24.3	b3091 (uxaA)
23S_13_1	13	24	100	12	0	0	4.3	24.3	b4291 (fecA)
23S_14_B_1	20	31	100	12	0	0	4.3	24.3	b1113 (ldtC)
23S_14_B_1	15	26	100	12	0	0	4.3	24.3	b1250 (kch)
23S_14_B_1	18	29	100	12	0	0	4.3	24.3	b2015 (yeeY)
23S_14_B_1	1	12	100	12	0	0	4.3	24.3	b2964 (nupG)
23S_14_B_1	18	29	100	12	0	0	4.3	24.3	b3835 (ubiB)
23S_14_1	20	32	100	13	0	0	1.1	26.3	b3457 (livH)
23S_14_1	4	15	100	12	0	0	4.3	24.3	b1888 (cheA)
23S_14_1	19	30	100	12	0	0	4.3	24.3	b2009 (sbmC)
23S_15_B_1	19	31	100	13	0	0	1.1	26.3	b1313 (ycjQ)
23S_15_B_1	12	23	100	12	0	0	4.3	24.3	b1082 (flgK)
23S_15_B_1	12	23	100	12	0	0	4.3	24.3	b2100 (yegV)
23S_15_B_1	17	28	100	12	0	0	4.3	24.3	b2681 (ygaY)
23S_15_B_1	18	29	100	12	0	0	4.3	24.3	b3359 (argD)
23S_15_B_1	2	13	100	12	0	0	4.3	24.3	b3631 (waaG)
23S_15_1	17	28	100	12	0	0	4.3	24.3	b0108 (ppdD)
23S_15_1	14	25	100	12	0	0	4.3	24.3	b0243 (proA)
23S_15_1	15	26	100	12	0	0	4.3	24.3	b2663 (gabP)
23S_15_1	11	22	100	12	0	0	4.3	24.3	b4235 (pmbA)
23S_16_B_1	5	17	100	13	0	0	1.1	26.3	b0291 (ecpC)
23S_16_B_1	13	24	100	12	0	0	4.3	24.3	b1124 (potC)
23S_16_B_1	20	31	100	12	0	0	4.3	24.3	b3635 (mutM)
23S_16_1	12	25	100	14	0	0	0.28	28.2	b0595 (entB)
23S_16_1	6	18	100	13	0	0	1.1	26.3	b3650 (spoT)
23S_16_1	10	29	90	20	2	0	4.3	24.3	b0273 (argF)
23S_16_1	10	25	93.75	16	1	0	4.3	24.3	b0594 (entE)
23S_16_1	13	28	93.75	16	1	0	4.3	24.3	b1298 (puuD)
23S_16_1	21	32	100	12	0	0	4.3	24.3	b2555 (yfhG)
23S_17_B_1	7	19	100	13	0	0	1.1	26.3	b0412 (yajI)
23S_17_B_1	12	24	100	13	0	0	1.1	26.3	b2760 (casA)
23S_17_B_1	17	28	100	12	0	0	4.3	24.3	b0256 (insI1)
23S_17_B_1	17	28	100	12	0	0	4.3	24.3	b1404 (insI1)
23S_17_B_1	16	31	93.75	16	1	0	4.3	24.3	b2130 (yehY)
23S_17_B_1	17	28	100	12	0	0	4.3	24.3	b4284 (insI1)
23S_17_1	5	22	94.444	18	1	0	0.28	28.2	b3417 (malP)
23S_17_1	3	14	100	12	0	0	4.3	24.3	b0178 (skp)
23S_17_1	5	16	100	12	0	0	4.3	24.3	b3003 (yghA)
23S_17_1	11	22	100	12	0	0	4.3	24.3	b3809 (dapF)
23S_17_1	16	31	93.75	16	1	0	4.3	24.3	b3987 (rpoB)
23S_17_1	17	32	93.75	16	1	0	4.3	24.3	b4005 (purD)
23S_18_B_1	18	30	100	13	0	0	1.1	26.3	b0478 (ybaL)
23S_18_B_1	1	13	100	13	0	0	1.1	26.3	b0993 (torS)
23S_18_B_1	3	18	93.75	16	1	0	4.3	24.3	b0859 (rlmC)
23S_18_B_1	18	29	100	12	0	0	4.3	24.3	b1449 (curA)
23S_18_B_1	9	20	100	12	0	0	4.3	24.3	b4696 (yneO)
23S_18_B_1	20	31	100	12	0	0	4.3	24.3	b3739 (atpI)
23S_18_1	13	29	94.118	17	1	0	1.1	26.3	b3878 (yihQ)
23S_18_1	3	14	100	12	0	0	4.3	24.3	b0148 (hrpB)
23S_18_1	20	31	100	12	0	0	4.3	24.3	b4263 (yjgR)
23S_19_B_1	11	23	100	13	0	0	1.1	26.3	b2437 (eutR)
23S_19_B_1	17	29	100	13	0	0	1.1	26.3	b2465 (tktB)
23S_19_B_1	7	18	100	12	0	0	4.3	24.3	b0732 (mngB)
23S_19_B_1	11	22	100	12	0	0	4.3	24.3	b1191 (cvrA)
23S_19_B_1	9	20	100	12	0	0	4.3	24.3	b2125 (yehT)
23S_19_B_1	16	27	100	12	0	0	4.3	24.3	b2455 (eutE)
23S_19_B_1	12	23	100	12	0	0	4.3	24.3	b2593 (yfiH)
23S_19_B_1	16	27	100	12	0	0	4.3	24.3	b3416 (malQ)
23S_19_B_1	18	29	100	12	0	0	4.3	24.3	b4154 (frdA)
23S_19_B_1	12	23	100	12	0	0	4.3	24.3	b4657 (yjhZ)
23S_19_1	11	24	100	14	0	0	0.28	28.2	b0039 (caiA)
23S_19_1	14	26	100	13	0	0	1.1	26.3	b0177 (bamA)
23S_19_1	2	14	100	13	0	0	1.1	26.3	b0290 (ecpD)
23S_19_1	7	19	100	13	0	0	1.1	26.3	b0987 (gfcA)
23S_19_1	9	21	100	13	0	0	1.1	26.3	b1179 (ycgL)
23S_19_1	17	28	100	12	0	0	4.3	24.3	b0082 (rsmH)
23S_19_1	15	26	100	12	0	0	4.3	24.3	b1850 (eda)
23S_19_1	10	21	100	12	0	0	4.3	24.3	b2167 (fruA)
23S_19_1	16	27	100	12	0	0	4.3	24.3	b2322 (yfcJ)
23S_19_1	7	18	100	12	0	0	4.3	24.3	b2331 (smrB)
23S_19_1	15	30	93.75	16	1	0	4.3	24.3	b2556 (glrK)
23S_19_1	16	27	100	12	0	0	4.3	24.3	b3634 (coaD)
23S_19_1	16	27	100	12	0	0	4.3	24.3	b4381 (deoC)
23S_20_B_1	6	19	100	14	0	0	0.28	28.2	b3081 (fadH)
23S_20_B_1	11	22	100	12	0	0	4.3	24.3	b1728 (ydjM)
23S_20_B_1	10	21	100	12	0	0	4.3	24.3	b3086 (ygjQ)
23S_20_B_1	12	23	100	12	0	0	4.3	24.3	b3169 (nusA)
23S_20_1	16	27	100	12	0	0	4.3	24.3	b0338 (cynR)
23S_20_1	12	23	100	12	0	0	4.3	24.3	b0879 (macB)
23S_20_1	16	27	100	12	0	0	4.3	24.3	b1247 (oppF)
23S_20_1	17	28	100	12	0	0	4.3	24.3	b4600 (ydfJ)
23S_20_1	15	26	100	12	0	0	4.3	24.3	b2009 (sbmC)
23S_20_1	16	27	100	12	0	0	4.3	24.3	b4019 (metH)
23S_21_B_1	10	23	100	14	0	0	0.28	28.2	b1559 (quuQ)
23S_21_B_1	21	32	100	12	0	0	4.3	24.3	b2024 (hisA)
23S_21_1	12	25	100	14	0	0	0.28	28.2	b1342 (ydaN)
23S_21_1	13	25	100	13	0	0	1.1	26.3	b2000 (flu)
23S_21_1	13	24	100	12	0	0	4.3	24.3	b1890 (motA)
23S_21_1	14	25	100	12	0	0	4.3	24.3	b2074 (mdtA)
23S_21_1	2	13	100	12	0	0	4.3	24.3	b2754 (ygbF)
23S_21_1	14	25	100	12	0	0	4.3	24.3	b3533 (bcsA)
23S_21_1	12	23	100	12	0	0	4.3	24.3	b3888 (yiiD)
23S_21_1	14	25	100	12	0	0	4.3	24.3	b4154 (frdA)
23S_21_1	13	24	100	12	0	0	4.3	24.3	b4213 (cpdB)
23S_22_B_1	16	27	100	12	0	0	4.3	24.3	b4581 (ybeM)
23S_22_B_1	18	29	100	12	0	0	4.3	24.3	b0678 (nagB)
23S_22_B_1	10	21	100	12	0	0	4.3	24.3	b4521 (ycgI)
23S_22_B_1	19	30	100	12	0	0	4.3	24.3	b1822 (rlmA)
23S_22_B_1	15	26	100	12	0	0	4.3	24.3	b1932 (yedL)
23S_22_B_1	3	14	100	12	0	0	4.3	24.3	b2022 (hisB)
23S_22_B_1	19	30	100	12	0	0	4.3	24.3	b2063 (yegH)
23S_22_B_1	10	21	100	12	0	0	4.3	24.3	b2257 (arnT)
23S_22_B_1	10	21	100	12	0	0	4.3	24.3	b2647 (ypjA)
23S_22_B_1	18	29	100	12	0	0	4.3	24.3	b2752 (cysD)
23S_22_1	2	18	94.118	17	1	0	1.1	26.3	b0425 (panE)
23S_22_1	3	15	100	13	0	0	1.1	26.3	b1154 (stfP)
23S_22_1	12	24	100	13	0	0	1.1	26.3	b3322 (gspB)
23S_22_1	21	32	100	12	0	0	4.3	24.3	b1735 (chbR)
23S_22_1	19	30	100	12	0	0	4.3	24.3	b2114 (metG)
23S_22_1	19	30	100	12	0	0	4.3	24.3	b3648 (gmk)
23S_23_B_1	4	16	100	13	0	0	1.1	26.3	b2243 (glpC)
23S_23_B_1	13	25	100	13	0	0	1.1	26.3	b3428 (glgP)
23S_23_B_1	4	16	100	13	0	0	1.1	26.3	b3604 (lldR)
23S_23_B_1	13	24	100	12	0	0	4.3	24.3	b0088 (murD)
23S_23_B_1	8	19	100	12	0	0	4.3	24.3	b1316 (ycjT)
23S_23_B_1	8	19	100	12	0	0	4.3	24.3	b1629 (rsxC)
23S_23_B_1	20	31	100	12	0	0	4.3	24.3	b1678 (ldtE)
23S_23_B_1	11	26	93.75	16	1	0	4.3	24.3	b1748 (astC)
23S_23_B_1	13	24	100	12	0	0	4.3	24.3	b3010 (yqhC)
23S_23_B_1	7	18	100	12	0	0	4.3	24.3	b3106 (yhaK)
23S_23_B_1	2	17	93.75	16	1	0	4.3	24.3	b3153 (yhbO)
23S_23_B_1	16	27	100	12	0	0	4.3	24.3	b3381 (yhfX)
23S_23_B_1	3	14	100	12	0	0	4.3	24.3	b3773 (ilvY)
23S_23_B_1	7	18	100	12	0	0	4.3	24.3	b4069 (acs)
23S_23_1	15	26	100	12	0	0	4.3	24.3	b2831 (mutH)
23S_23_1	12	23	100	12	0	0	4.3	24.3	b3293 (yhdN)
23S_24_B_1	6	17	100	12	0	0	4.3	24.3	b0311 (betA)
23S_24_B_1	12	23	100	12	0	0	4.3	24.3	b0553 (nmpC)
23S_24_B_1	12	23	100	12	0	0	4.3	24.3	b0929 (ompF)
23S_24_B_1	4	15	100	12	0	0	4.3	24.3	b1039 (csgE)
23S_24_B_1	7	18	100	12	0	0	4.3	24.3	b1131 (purB)
23S_24_B_1	11	22	100	12	0	0	4.3	24.3	b4696 (yneO)
23S_24_B_1	16	27	100	12	0	0	4.3	24.3	b3616 (tdh)
23S_24_1	20	32	100	13	0	0	1.1	26.3	b0342 (lacA)
23S_24_1	10	22	100	13	0	0	1.1	26.3	b2569 (lepA)
23S_24_1	1	12	100	12	0	0	4.3	24.3	b0615 (citF)
23S_24_1	21	32	100	12	0	0	4.3	24.3	b1137 (ymfD)
23S_24_1	21	32	100	12	0	0	4.3	24.3	b3744 (asnA)
23S_25_B_1	15	27	100	13	0	0	1.1	26.3	b0646 (djlB)
23S_25_B_1	15	31	94.118	17	1	0	1.1	26.3	b1133 (mnmA)
23S_25_B_1	15	26	100	12	0	0	4.3	24.3	b1343 (dbpA)
23S_25_1	16	28	100	13	0	0	1.1	26.3	b2724 (hycB)
23S_25_1	14	25	100	12	0	0	4.3	24.3	b0912 (ihfB)
23S_25_1	1	12	100	12	0	0	4.3	24.3	b2452 (eutH)
23S_25_1	16	27	100	12	0	0	4.3	24.3	b2713 (hydN)
23S_25_1	16	27	100	12	0	0	4.3	24.3	b3573 (ysaA)
23S_25_1	18	29	100	12	0	0	4.3	24.3	b3751 (rbsB)
23S_25_1	18	29	100	12	0	0	4.3	24.3	b4139 (aspA)
23S_26_B_1	4	19	93.75	16	1	0	4.3	24.3	b3429 (glgA)
23S_26_1	5	16	100	12	0	0	4.3	24.3	b0550 (rusA)
23S_27_B_1	17	29	100	13	0	0	1.1	26.3	b1581 (rspA)
23S_27_B_1	14	26	100	13	0	0	1.1	26.3	b3651 (trmH)
23S_27_B_1	21	32	100	12	0	0	4.3	24.3	b0640 (holA)
23S_27_B_1	21	32	100	12	0	0	4.3	24.3	b1960 (vsr)
23S_27_B_1	3	14	100	12	0	0	4.3	24.3	b2344 (fadL)
23S_27_B_1	7	22	93.75	16	1	0	4.3	24.3	b2386 (fryC)
23S_27_1	7	20	100	14	0	0	0.28	28.2	b1830 (prc)
23S_27_1	21	32	100	12	0	0	4.3	24.3	b4600 (ydfJ)
23S_27_1	1	12	100	12	0	0	4.3	24.3	b1653 (lhr)
23S_27_1	9	28	90	20	2	0	4.3	24.3	b1834 (yebT)
23S_28_B_1	2	13	100	12	0	0	4.3	24.3	b0335 (prpE)
23S_28_B_1	19	30	100	12	0	0	4.3	24.3	b0413 (nrdR)
23S_28_B_1	13	24	100	12	0	0	4.3	24.3	b0529 (folD)
23S_28_B_1	18	29	100	12	0	0	4.3	24.3	b1212 (prmC)
23S_28_B_1	1	12	100	12	0	0	4.3	24.3	b1623 (add)
23S_28_B_1	1	12	100	12	0	0	4.3	24.3	b2156 (lysP)
23S_28_B_1	17	28	100	12	0	0	4.3	24.3	b2512 (bamB)
23S_28_B_1	17	28	100	12	0	0	4.3	24.3	b2557 (purL)
23S_28_B_1	19	30	100	12	0	0	4.3	24.3	b3151 (yraQ)
23S_28_B_1	4	15	100	12	0	0	4.3	24.3	b3621 (waaC)
23S_28_B_1	18	29	100	12	0	0	4.3	24.3	b3902 (rhaD)
23S_28_1	13	26	100	14	0	0	0.28	28.2	b2280 (nuoJ)
23S_28_1	5	16	100	12	0	0	4.3	24.3	b1875 (yecM)
23S_28_1	1	12	100	12	0	0	4.3	24.3	b3779 (gpp)
23S_29_B_1	5	16	100	12	0	0	4.3	24.3	b2336 (yfcS)
23S_29_B_1	16	27	100	12	0	0	4.3	24.3	b3121 (yhaC)
23S_29_1	7	22	100	16	0	0	0.018	32.2	b2785 (rlmD)
23S_29_1	2	15	100	14	0	0	0.28	28.2	b2856 (ygeK)
23S_29_1	8	20	100	13	0	0	1.1	26.3	b0586 (entF)
23S_29_1	18	30	100	13	0	0	1.1	26.3	b2383 (fryA)
23S_29_1	18	30	100	13	0	0	1.1	26.3	b2526 (hscA)
23S_29_1	16	27	100	12	0	0	4.3	24.3	b0088 (murD)
23S_29_1	9	20	100	12	0	0	4.3	24.3	b0924 (mukB)
23S_29_1	18	29	100	12	0	0	4.3	24.3	b1778 (msrB)
23S_29_1	13	24	100	12	0	0	4.3	24.3	b2193 (narP)
23S_29_1	18	29	100	12	0	0	4.3	24.3	b2545 (yphC)
23S_29_1	18	29	100	12	0	0	4.3	24.3	b3699 (gyrB)
23S_29_1	7	18	100	12	0	0	4.3	24.3	b4358 (lgoD)
23S_30_B_1	1	12	100	12	0	0	4.3	24.3	b0009 (mog)
23S_30_B_1	8	19	100	12	0	0	4.3	24.3	b0139 (htrE)
23S_30_B_1	10	21	100	12	0	0	4.3	24.3	b4580 (yaiT)
23S_30_B_1	2	13	100	12	0	0	4.3	24.3	b0513 (ybbY)
23S_30_B_1	14	29	93.75	16	1	0	4.3	24.3	b0516 (allC)
23S_30_B_1	15	26	100	12	0	0	4.3	24.3	b0586 (entF)
23S_30_B_1	14	25	100	12	0	0	4.3	24.3	b3091 (uxaA)
23S_30_B_1	5	16	100	12	0	0	4.3	24.3	b4239 (treC)
23S_30_1	10	21	100	12	0	0	4.3	24.3	b0942 (ycbU)
23S_30_1	20	31	100	12	0	0	4.3	24.3	b1737 (chbC)
23S_30_1	18	29	100	12	0	0	4.3	24.3	b3204 (ptsN)
23S_31_B_1	10	24	100	15	0	0	0.070	30.2	b1672 (ydhW)
23S_31_B_1	6	19	100	14	0	0	0.28	28.2	b0514 (glxK)
23S_31_B_1	10	22	100	13	0	0	1.1	26.3	b2292 (yfbS)
23S_31_B_1	8	20	100	13	0	0	1.1	26.3	b2549 (yphG)
23S_31_B_1	19	31	100	13	0	0	1.1	26.3	b3934 (cytR)
23S_31_B_1	12	23	100	12	0	0	4.3	24.3	b0094 (ftsA)
23S_31_B_1	15	26	100	12	0	0	4.3	24.3	b0675 (umpH)
23S_31_B_1	4	15	100	12	0	0	4.3	24.3	b1338 (abgA)
23S_31_B_1	7	18	100	12	0	0	4.3	24.3	b1746 (astD)
23S_31_B_1	8	19	100	12	0	0	4.3	24.3	b1813 (nudL)
23S_31_B_1	10	21	100	12	0	0	4.3	24.3	b1908 (yecA)
23S_31_B_1	14	25	100	12	0	0	4.3	24.3	b1913 (uvrC)
23S_31_B_1	8	19	100	12	0	0	4.3	24.3	b2242 (glpB)
23S_31_B_1	15	26	100	12	0	0	4.3	24.3	b2411 (ligA)
23S_31_B_1	14	25	100	12	0	0	4.3	24.3	b2484 (hyfD)
23S_31_B_1	16	27	100	12	0	0	4.3	24.3	b2798 (ygdG)
23S_31_B_1	4	15	100	12	0	0	4.3	24.3	b2883 (guaD)
23S_31_B_1	15	26	100	12	0	0	4.3	24.3	b3919 (tpiA)
23S_31_B_1	15	26	100	12	0	0	4.3	24.3	b4241 (treR)
23S_31_1	14	32	94.737	19	1	0	0.070	30.2	b1086 (rluC)
23S_31_1	13	29	94.118	17	1	0	1.1	26.3	b2416 (ptsI)
23S_31_1	18	29	100	12	0	0	4.3	24.3	b0139 (htrE)
23S_31_1	14	25	100	12	0	0	4.3	24.3	b0807 (rlmF)
23S_32_B_1	20	32	100	13	0	0	1.1	26.3	b0045 (yaaU)
23S_32_B_1	3	15	100	13	0	0	1.1	26.3	b0377 (sbmA)
23S_32_B_1	10	26	94.118	17	1	0	1.1	26.3	b0943 (ycbV)
23S_32_B_1	19	31	100	13	0	0	1.1	26.3	b0955 (ycbZ)
23S_32_B_1	1	13	100	13	0	0	1.1	26.3	b1463 (nhoA)
23S_32_B_1	7	19	100	13	0	0	1.1	26.3	b3075 (ebgR)
23S_32_B_1	8	19	100	12	0	0	4.3	24.3	b1776 (ydjL)
23S_32_B_1	2	13	100	12	0	0	4.3	24.3	b2210 (mqo)
23S_32_B_1	20	31	100	12	0	0	4.3	24.3	b3057 (bacA)
23S_32_B_1	19	30	100	12	0	0	4.3	24.3	b4569 (yhcE)
23S_32_B_1	19	30	100	12	0	0	4.3	24.3	b3504 (yhiS)
23S_32_B_1	15	26	100	12	0	0	4.3	24.3	b3696 (yidX)
23S_32_B_1	2	17	93.75	16	1	0	4.3	24.3	b4178 (nsrR)
23S_32_1	1	12	100	12	0	0	4.3	24.3	b0040 (caiT)
23S_32_1	1	12	100	12	0	0	4.3	24.3	b0045 (yaaU)
23S_32_1	3	14	100	12	0	0	4.3	24.3	b2067 (yegE)
23S_32_1	4	15	100	12	0	0	4.3	24.3	b2366 (dsdA)
23S_32_1	8	19	100	12	0	0	4.3	24.3	b3228 (sspB)
23S_32_1	3	14	100	12	0	0	4.3	24.3	b3701 (dnaN)
23S_32_1	1	12	100	12	0	0	4.3	24.3	b3907 (rhaT)
23S_32_1	16	27	100	12	0	0	4.3	24.3	b4195 (ulaC)
23S_33_B_1	13	24	100	12	0	0	4.3	24.3	b1302 (puuE)
23S_33_1	1	15	100	15	0	0	0.070	30.2	b3701 (dnaN)
23S_33_1	18	30	100	13	0	0	1.1	26.3	b0894 (dmsA)
23S_33_1	20	31	100	12	0	0	4.3	24.3	b0585 (fes)
23S_33_1	1	12	100	12	0	0	4.3	24.3	b0648 (ybeU)
23S_33_1	15	30	93.75	16	1	0	4.3	24.3	b1740 (nadE)
23S_33_1	5	16	100	12	0	0	4.3	24.3	b1873 (torY)
23S_33_1	1	12	100	12	0	0	4.3	24.3	b2256 (arnD)
23S_33_1	7	18	100	12	0	0	4.3	24.3	b2293 (yfbT)
23S_33_1	6	17	100	12	0	0	4.3	24.3	b2468 (aegA)
23S_34_B_1	9	20	100	12	0	0	4.3	24.3	b2741 (rpoS)
23S_34_B_1	15	26	100	12	0	0	4.3	24.3	b3426 (glpD)
23S_34_B_1	8	19	100	12	0	0	4.3	24.3	b3572 (avtA)
23S_34_1	2	14	100	13	0	0	1.1	26.3	b2476 (purC)
23S_35_B_1	4	17	100	14	0	0	0.28	28.2	b1023 (pgaB)
23S_35_B_1	1	13	100	13	0	0	1.1	26.3	b3816 (corA)
23S_35_B_1	7	18	100	12	0	0	4.3	24.3	b0504 (allS)
23S_35_B_1	1	12	100	12	0	0	4.3	24.3	b0890 (ftsK)
23S_35_B_1	2	13	100	12	0	0	4.3	24.3	b1866 (aspS)
23S_35_B_1	2	17	93.75	16	1	0	4.3	24.3	b1885 (tap)
23S_35_B_1	4	15	100	12	0	0	4.3	24.3	b4401 (arcA)
23S_35_1	5	24	95	20	1	0	0.018	32.2	b3360 (pabA)
23S_35_1	1	15	100	15	0	0	0.070	30.2	b1109 (ndh)
23S_35_1	9	21	100	13	0	0	1.1	26.3	b2099 (yegU)
23S_35_1	7	19	100	13	0	0	1.1	26.3	b3128 (garD)
23S_35_1	9	21	100	13	0	0	1.1	26.3	b3530 (bcsC)
23S_35_1	7	18	100	12	0	0	4.3	24.3	b0393 (rdgC)
23S_35_1	10	21	100	12	0	0	4.3	24.3	b0658 (ybeX)
23S_35_1	14	25	100	12	0	0	4.3	24.3	b0759 (galE)
23S_35_1	5	16	100	12	0	0	4.3	24.3	b1342 (ydaN)
23S_35_1	5	16	100	12	0	0	4.3	24.3	b2253 (arnB)
23S_35_1	8	19	100	12	0	0	4.3	24.3	b2530 (iscS)
23S_35_1	11	22	100	12	0	0	4.3	24.3	b3773 (ilvY)
23S_36_B_1	17	30	100	14	0	0	0.28	28.2	b1424 (opgD)
23S_36_B_1	4	21	94.444	18	1	0	0.28	28.2	b3429 (glgA)
