# Supplementary material for: RiboRid: A low cost, advanced, and ultra-efficient method to remove ribosomal RNA for bacterial transcriptomics
Source: PLoS Genet. 2021 Sep 27;17(9):e1009821. doi: 10.1371/journal.pgen.1009821 (PMC8496792; doi:10.1371/journal.pgen.1009821)
Supplement: S3 Table — (XLSX) [file pgen.1009821.s015.xlsx]

## Sheet: Sheet1
S3 Table. C3-spacer modified anti-rRNA oligonucleotide probes (ArOP) for E. coli. 3SpC3: C3-spacer modification at the 3′ end
Number	Name	Sequence (5′ to 3′)	Target
1	Eco_SpC3_16S_1	TTACCGTTCGACTTGCATGTGTTAGGCCTGCC-3SpC3	16S rRNA
2	Eco_SpC3_16S_2	GTTTCCAGTAGTTATCCCCCTCCATCAGGCAG-3SpC3	16S rRNA
3	Eco_SpC3_16S_3	CATCTGGGCACATCCGATGGCAAGAGGCCCGA-3SpC3	16S rRNA
4	Eco_SpC3_16S_4	CAGTGTGGCTGGTCATCCTCTCAGACCAGCTA-3SpC3	16S rRNA
5	Eco_SpC3_16S_5	GCATGGCTGCATCAGGCTTGCGCCCATTGTGC-3SpC3	16S rRNA
6	Eco_SpC3_16S_6	AAAGGTATTAACTTTACTCCCTTCCTCCCCGC-3SpC3	16S rRNA
7	Eco_SpC3_16S_7	ATTAACGCTTGCACCCTCCGTATTACCGCGGC-3SpC3	16S rRNA
8	Eco_SpC3_16S_8	GATGCAGTTCCCAGGTTGAGCCCGGGGATTTC-3SpC3	16S rRNA
9	Eco_SpC3_16S_9	AGATCTCTACGCATTTCACCGCTACACCTGGA-3SpC3	16S rRNA
10	Eco_SpC3_16S_10	TTGCTCCCCACGCTTTCGCACCTGAGCGTCAG-3SpC3	16S rRNA
11	Eco_SpC3_16S_11	AGCTCCGGAAGCCACGCCTCAAGGGCACAACC-3SpC3	16S rRNA
12	Eco_SpC3_16S_12	CCACCGCTTGTGCGGGCCCCCGTCAATTCATT-3SpC3	16S rRNA
13	Eco_SpC3_16S_13	GTGGATGTCAAGACCAGGTAAGGTTCTTCGCG-3SpC3	16S rRNA
14	Eco_SpC3_16S_14	CGGGACTTAACCCAACATTTCACAACACGAGC-3SpC3	16S rRNA
15	Eco_SpC3_16S_15	CCTCCAGTTTATCACTGGCAGTCTCCTTTGAG-3SpC3	16S rRNA
16	Eco_SpC3_16S_16	TGTATGCGCCATTGTAGCACGTGTGTAGCCCT-3SpC3	16S rRNA
17	Eco_SpC3_16S_17	TCATGGAGTCGAGTTGCAGACTCCAATCCGGA-3SpC3	16S rRNA
18	Eco_SpC3_16S_18	ATGGTGTGACGGGCGGTGTGTACAAGGCCCGG-3SpC3	16S rRNA
19	Eco_SpC3_16S_19	GACTTCACCCCAGTCATGAATCACAAAGTGGT-3SpC3	16S rRNA
20	Eco_SpC3_23S_1	ACCGACGCTTATCGCAGATTAGCACGTCCTTC-3SpC3	23S rRNA
21	Eco_SpC3_23S_2	AGTTAATGATAGTGTGTCGAAACACACTGGGT-3SpC3	23S rRNA
22	Eco_SpC3_23S_3	GGGGAATCTCGGTTGATTTCTTTTCCTCGGGG-3SpC3	23S rRNA
23	Eco_SpC3_23S_4	CGCCTTTCCAGACGCTTCCACTAACACACA-3SpC3	23S rRNA
24	Eco_SpC3_23S_5	ATTCAGACAGGATACCACGTGTCCCGCCCTAC-3SpC3	23S rRNA
25	Eco_SpC3_23S_6	GCCTTTCCCTCACGGTACTGGTTCACTATCGG-3SpC3	23S rRNA
26	Eco_SpC3_23S_7	AGTCACACGCCTAAGCATGCTCCCACTGCTTG-3SpC3	23S rRNA
27	Eco_SpC3_23S_8	GACTCGGTTTCCCTTCGGCTCCCCTATTCGGT-3SpC3	23S rRNA
28	Eco_SpC3_23S_9	TTAGTGTTACCCAACCTTCAACCTGCCCATGG-3SpC3	23S rRNA
29	Eco_SpC3_23S_10	CCCGGTTTGATTGGCCTTTCACCCCCAGCCAC-3SpC3	23S rRNA
30	Eco_SpC3_23S_11	CCCTTGCCGAAACAGTGCTCTACCCCCGGAGA-3SpC3	23S rRNA
31	Eco_SpC3_23S_12	ACGTTAGCACCCGCCGTGTGTCTCCCGTGATA-3SpC3	23S rRNA
32	Eco_SpC3_23S_13	GGGCCTTCCCACATCGTTTCCCACTTAACCAT-3SpC3	23S rRNA
33	Eco_SpC3_23S_14	TTCCGCGCAGGCCGACTCGACCAGTGAGCTAT-3SpC3	23S rRNA
34	Eco_SpC3_23S_15	CAGGCTTACAGAACGCTCCCCTACCCAACAAC-3SpC3	23S rRNA
35	Eco_SpC3_23S_16	GGGCTTTTCACCCGCTTTATCGTTACTTATGT-3SpC3	23S rRNA
36	Eco_SpC3_23S_17	TACGCCTTTCGGCCTCGCCTTAGGGGTCGACT-3SpC3	23S rRNA
37	Eco_SpC3_23S_18	CGTCGCCCGGCCAACATAGCCTTCTCCGTCCC-3SpC3	23S rRNA
38	Eco_SpC3_23S_19	TAGTGCCTCGTCATCACGCCTCAGCCTTGATT-3SpC3	23S rRNA
39	Eco_SpC3_23S_20	GGTTTGGGGTACGATTTGATGTTACCTGATGC-3SpC3	23S rRNA
40	Eco_SpC3_23S_21	ACGGCACCATTTTGCCTAGTTCCTTCACCCGA-3SpC3	23S rRNA
41	Eco_SpC3_23S_22	CAGCCAGCTGGTATCTTCGACTGATTTCAGCT-3SpC3	23S rRNA
42	Eco_SpC3_23S_23	AACCTTCCGGCACCGGGCAGGCGTCACACCGT-3SpC3	23S rRNA
43	Eco_SpC3_23S_24	TACCTTAGGACCGTTATAGTTACGGCCGCCGT-3SpC3	23S rRNA
44	Eco_SpC3_23S_25	TTCACTGAGTCTCGGGTGGAGACAGCCTGGCC-3SpC3	23S rRNA
45	Eco_SpC3_23S_26	AGTGTCAAGCTATAGTAAAGGTTCACGGGGTC-3SpC3	23S rRNA
46	Eco_SpC3_23S_27	GTATTTCAAGGTCGGCTCCATGCAGACTGGCG-3SpC3	23S rRNA
47	Eco_SpC3_23S_28	CCGCCCCAGTCAAACTACCCACCAGACACTGT-3SpC3	23S rRNA
48	Eco_SpC3_23S_29	GCTTATGCCATTGCACTAACCTCCTGATGTCC-3SpC3	23S rRNA
49	Eco_SpC3_23S_30	GATGGCCCTTCCATTCAGAACCACCGGATCAC-3SpC3	23S rRNA
50	Eco_SpC3_23S_31	CGAGGTGCCAAACACCGCCGTCGATATGAACT-3SpC3	23S rRNA
51	Eco_SpC3_23S_32	ACCCAGCTCGCGTACCACTTTAAATGGCGAAC-3SpC3	23S rRNA
52	Eco_SpC3_23S_33	GTCCTCTCGTACTAGGAGCAGCCCCCCTCAGT-3SpC3	23S rRNA
53	Eco_SpC3_23S_34	ATCTCTTCCGCATTTAGCTACCGGGCAGTGCC-3SpC3	23S rRNA
54	Eco_SpC3_23S_35	GTCAGGGAGAACTCATCTCGGGGCAAGTTTCG-3SpC3	23S rRNA
55	Eco_SpC3_23S_36	CATTAGTACCGGTTAGCTCAACGCATCGCTGC-3SpC3	23S rRNA
