# Supplementary material for: RiboRid: A low cost, advanced, and ultra-efficient method to remove ribosomal RNA for bacterial transcriptomics
Source: PLoS Genet. 2021 Sep 27;17(9):e1009821. doi: 10.1371/journal.pgen.1009821 (PMC8496792; doi:10.1371/journal.pgen.1009821)
Supplement: S4 Table — 3SpC3: C3-spacer modification at the 3′ end. (XLSX) [file pgen.1009821.s016.xlsx]

## Sheet: Sheet1
S4 Table. Anti-rRNA oligonucleotide probes used in this study for various bacterial species
Organism	Number	Name	Sequence (5′ to 3′)	Target		Organism	Number	Name	Sequence (5′ to 3′)	Target		Organism	Number	Name	Sequence (5′ to 3′)	Target		Organism	Number	Name	Sequence (5′ to 3′)	Target		Organism	Number	Name	Sequence (5′ to 3′)	Target		Organism	Number	Name	Sequence (5′ to 3′)	Target	Note
Pseudomonas aeruginosa	1	Pae_16S_1	CTCAGGACGTATGCGGTATTAGCGCCCGTTTC	16S rRNA		Staphyloccous aureus	1	Sau_16S_1	GCCAGCGTTCATCCTGAGCCAGGATCAAACTC	16S rRNA		Eubacterium limosum	1	Eli_16S_1	CATACCGCCAGCGTTCGTCCTGAGCCAGGATC	16S rRNA		Bacteroides thetaiotaomicron ArOP Set 1	1	Bth_16S_1_1	TAGCTAGCGTTCATCCTGAGCCAGGATCAAAC	16S rRNA		Bacteroides thetaiotaomicron ArOP Set 2	1	Bth_16S_2_1	TTTGATCCTGGCTCAGGATGAACGCTAGCTAC	16S rRNA		Streptomyces coelicolor	1	Sco_16S_1	AGGAGGTGATCCAGCCGCACCTTCCGGTACGG	16S rRNA
	2	Pae_16S_2	TGTGACTGATCATCCTCTCAGACCAGTTACGG	16S rRNA			2	Sau_16S_2	CTTCTCGTCCGTTCGCTCGACTTGCATGTATT	16S rRNA			2	Eli_16S_2	GGATCMWYCAAAACYTTCTCGTTCGACTTGCA	16S rRNA			2	Bth_16S_1_2	AAACTGAAATGCTGCCCCTCGACTTGCATGTG	16S rRNA			2	Bth_16S_2_2	ACATGCAAGTCGAGGGGCAGCATTTCAGTTTG	16S rRNA			2	Sco_16S_2	ACGACTTCGTCCCAATCGCCAGTCCCACCTTC	16S rRNA
	3	Pae_16S_3	CAGCAAGGTATTAACTTACTGCCCTTCCTCCC	16S rRNA			3	Sau_16S_3	CGTGTTACTCACCCGTCCGCCGCTAACATCAG	16S rRNA			3	Eli_16S_3	TACTCACCCGTTCGCCACTTTCCAGTTCTAAT	16S rRNA			3	Bth_16S_1_3	TTACTCACCCGTGCGCCGGTCGCCATCTCCAG	16S rRNA			3	Bth_16S_2_3	TGGAGATGGCGACCGGCGCACGGGTGAGTAAC	16S rRNA			3	Sco_16S_3	TCCCACAAGGGGTTGGGCCACCGGCTTCGGGT	16S rRNA
	4	Pae_16S_4	GCACCCTTCGTATTACCGCGGCTGCTGGCACG	16S rRNA			4	Sau_16S_4	GGTTTCCCGAAGTTATCCCAGTCTTATAGGTA	16S rRNA			4	Eli_16S_4	CCGAGGCTATTCCTTTCCATAGGGCAGGTTAC	16S rRNA			4	Bth_16S_1_4	TCGAAAGGCTATCCCCGAGTTATCGGCAGGTT	16S rRNA			4	Bth_16S_2_4	ACCTGCCGATAACTCGGGGATAGCCTTTCGAA	16S rRNA			4	Sco_16S_4	TTCGTGACGTGACGGGCGGTGTGTACAAGGCC	16S rRNA
	5	Pae_16S_5	AACTTGCTGAACCACCTACGCGCGCTTTACGCC	16S rRNA			5	Sau_16S_5	TTTGAACCATGCGGTTCAAAATATTATCCGGT	16S rRNA			5	Eli_16S_5	CCATGCGACAAAACCATAATATAAGGCTTTAC	16S rRNA			5	Bth_16S_1_5	ACCATGCGGTCTGATTATACCATCGGGTATTA	16S rRNA			5	Bth_16S_2_5	AATACCCGATGGTATAATCAGACCGCATGGTX	16S rRNA			5	Sco_16S_5	AACGTATTCACCGCAGCAATGCTGATCTGCGA	16S rRNA
	6	Pae_16S_6	TTGGATGCAGTTCCCAGGTTGAGCCCGG	16S rRNA			6	Sau_16S_6	CGCGGATCCATCTATAAGTGACAGCAAGACCG	16S rRNA			6	Eli_16S_6	ACGCGGGTCCATCCTATGGCACCGGAGTTTTC	16S rRNA			6	Bth_16S_1_6	GAACGCATCCCCATCGATAACCGAAATTCTTT	16S rRNA			6	Bth_16S_2_6	TTAAAGAATTTCGGTTATCGATGGGGATGCGT	16S rRNA			6	Sco_16S_6	CTCCGACTTCATGGGGTCGAGTTGCAGACCCC	16S rRNA
	7	Pae_16S_7	GATCCCAACGGCTAGTCGACATCGTTTACGGC	16S rRNA			7	Sau_16S_7	TTGCCTTGGTAAGCCGTTACCTTACCAACTAG	16S rRNA			7	Eli_16S_7	GTCGCCTTGGTGGGCTGTTATCTCACCAACTA	16S rRNA			7	Bth_16S_1_7	TCGAAGGTTTGGTGAGCCGTTACCTCACCAAC	16S rRNA			7	Bth_16S_2_7	CAGTTGGTGAGGTAACGGCTCACCAAACCTTC	16S rRNA			7	Sco_16S_7	CTGAGACCGGCTTTTTGAGATTCGCTCCACCT	16S rRNA
	8	Pae_16S_8	TGAGTTTTAACCTTGCGGCCGTACTCCCCAGG	16S rRNA			8	Sau_16S_8	TCCAGTGTGGCCGATCACCCTCTCAGGTCGGC	16S rRNA			8	Eli_16S_8	TCCAGTGTGACCGTTCGCCCTCTCAGACCGGT	16S rRNA			8	Bth_16S_1_8	AGTTCCAATGTGGGGGACCTTCCTCTCAGAAC	16S rRNA			8	Bth_16S_2_8	GGGTTCTGAGAGGAAGGTCCCCCACATTGGAA	16S rRNA			8	Sco_16S_8	GCTCATTGTACCGGCCATTGTAGCACGTGTGC	16S rRNA
	9	Pae_16S_9	GGCCAGGTAAGGTTCTTCGCGTTGCTTCGAAT	16S rRNA			9	Sau_16S_9	CCTACTGCTGCCTCCCGTAGGAGTCTGGACCG	16S rRNA			9	Eli_16S_9	CCCACTGCTGCCTCCCGTAGGAGTCTGGACCG	16S rRNA			9	Bth_16S_1_9	TTCCTCACTGCTGCCTCCCGTAGGAGTTTGGA	16S rRNA			9	Bth_16S_2_9	GGTCCAAACTCCTACGGGAGGCAGCAGTGAGG	16S rRNA			9	Sco_16S_9	TAAGGGGCATGATGACTTGACGTCGTCCCCAC	16S rRNA
	10	Pae_16S_10	CCTGTGTCTGAGTTCCCGAAGGCACCAATCCA	16S rRNA			10	Sau_16S_10	CGGCGTTGCTCCGTCAGGCTTTCGCCCATTGC	16S rRNA			10	Eli_16S_10	GCGGTATTGCTGCGTCAGGGTTGCCCCCATTG	16S rRNA			10	Bth_16S_1_10	CAGTCATCCTTCACGCTACTTGGCTGGTTCAG	16S rRNA			10	Bth_16S_2_10	GCCTGAACCAGCCAAGTAGCGTGAAGGATGAC	16S rRNA			10	Sco_16S_10	GTTGACCCCGGCGGTCTCCCGTGAGTCCCCAA	16S rRNA
	11	Pae_16S_11	GAGTGCCCACCCGAGGTGCTGGTAACTAAGGA	16S rRNA			11	Sau_16S_11	AATAACAGAGTTTTACGATCCGAAGACCTTCA	16S rRNA			11	Eli_16S_11	CAATAACAGAGCTTTACGATCCGAAAACCTTC	16S rRNA			11	Bth_16S_1_11	CATATAAAAGAAGTTTACAACCCATAGGGCAG	16S rRNA			11	Bth_16S_2_11	GACTGCCCTATGGGTTGTAAACTTCTTTTATA	16S rRNA			11	Sco_16S_11	GGCTTGCTGGCAACACGGGACAAGGGTTGCGC	16S rRNA
	12	Pae_16S_12	TGGCCGTAAGGGCCATGATGACTTGACGTCAT	16S rRNA			12	Sau_16S_12	CGTCAAGATGTGCACAGTTACTTACACATATG	16S rRNA			12	Eli_16S_12	AGCCGGGACTTCCTCATTGGGTACCGTCATKY	16S rRNA			12	Bth_16S_1_12	TCATATGGTACATACAAAATTCCACACGTGGA	16S rRNA			12	Bth_16S_2_12	TTTCCACGTGTGGAATTTTGTATGTACCATAT	16S rRNA			12	Sco_16S_12	CGGGACTTAACCCAACATCTCACGACACGAGC	16S rRNA
	13	Pae_16S_13	CCTCGCGGCTTGGCAACCCTTTGTACCGACCA	16S rRNA			13	Sau_16S_13	GCTGCTGGCACGTAGTTAGCCGTGGCTTTCTG	16S rRNA			13	Eli_16S_13	GCTTGTCCCCTACGTATTACCGCGGCTGCTGG	16S rRNA			13	Bth_16S_1_13	TTACCGCGGCTGCTGGCACGGAGTTAGCCGAT	16S rRNA			13	Bth_16S_2_13	GGATCGGCTAACTCCGTGCCAGCAGCCGCGGT	16S rRNA			13	Sco_16S_13	CGACAGCCATGCACCACCTGTACACCGACCAC	16S rRNA
	14	Pae_16S_14	CCCAGTCATGAATCACTCCGTGGTAACCGTCC	16S rRNA			14	Sau_16S_14	CAATAATTCCGGATAACGCTTGCCACCTACGT	16S rRNA			14	Eli_16S_14	GACCGCCTACGCGCCCTTTACGCCCAGTCATT	16S rRNA			14	Bth_16S_1_14	TTTAAACCCAATAAATCCGGATAACGCTCGGA	16S rRNA			14	Bth_16S_2_14	GATCCGAGCGTTATCCGGATTTATTGGGTTTA	16S rRNA			14	Sco_16S_14	GGGGCACCATCTCTGATGCTTTCCGGTGTATG	16S rRNA
	15	Pae_16S_15	CCGCAGGTTCCCCTACGGCTACCTTGTTACGA	16S rRNA			15	Sau_16S_15	TCACATCAGACTTAAAAAACCGCCTACGCGCG	16S rRNA			15	Eli_16S_15	TTCACCGGTTGAGCCGGTACCTTTCACATCAG	16S rRNA			15	Bth_16S_1_15	GCAAACTTTCACAACTGACTTAACTGTCCACC	16S rRNA			15	Bth_16S_2_15	TAGGTGGACAGTTAAGTCAGTTGTGAAAGTTT	16S rRNA			15	Sco_16S_15	GCCTTGGTAAGGTTCTTCGCGTTGCGTCGAAT	16S rRNA
	16	Pae_23S_1	CCGTCCCTCCATCGCAGTAACCAGAAGTACAG	23S rRNA			16	Sau_16S_16	TTCCAGTTTCCAATGACCCTCCACGGTTGAGC	16S rRNA			16	Eli_16S_16	ACTTGCCTCTCCAATACTCAAGTCTACCAGTT	16S rRNA			16	Bth_16S_1_16	CTCAAGACAGCCAGTATCAACTGCAATTTTAC	16S rRNA			16	Bth_16S_2_16	CCGTAAAATTGCAGTTGATACTGGCTGTCTTG	16S rRNA			16	Sco_16S_16	GCTCCGCCGCTTGTGCGGGCCCCCGTCAATTC	16S rRNA
	17	Pae_23S_2	CTTAAACTTGGACAACCAACGCCAAGCTGGCC	23S rRNA			17	Sau_16S_17	GCTACACATGGAATTCCACTTTCCTCTTCTGC	16S rRNA			17	Eli_16S_17	CTCCTAATATCTACGCATTTCACCGCTACACT	16S rRNA			17	Bth_16S_1_17	ATTTCACCGCTACACCACGAATTCCGCCCACC	16S rRNA			17	Bth_16S_2_17	GAGGTGGGCGGAATTCGTGGTGTAGCGGTGAA	16S rRNA			17	Sco_16S_17	TAGCCTTGCGGCCGTACTCCCCAGGCGGGGCA	16S rRNA
	18	Pae_23S_3	GCCTTGAAACCCCGGATTTACCTAAGATTTCA	23S rRNA			18	Sau_16S_18	CTTCGCCACTGGTGTTCCTCCATATCTCTGCG	16S rRNA			18	Eli_16S_18	CGTCAGTATTTGTCCAGCAAGCCGCCTTCGCC	16S rRNA			18	Bth_16S_1_18	TGAGCTGCCTTCGCAATCGGAGTTCTTCGTGA	16S rRNA			18	Bth_16S_2_18	TATCACGAAGAACTCCGATTGCGAAGGCAGCT	16S rRNA			18	Sco_16S_18	TAGCTGCGGCACGGACAACGTGGAATGTTGCC	16S rRNA
	19	Pae_23S_4	ACCACTTCGTCATCTAAAAGACGACTCGTCAT	23S rRNA			19	Sau_16S_19	CGCTTTCGCACATCAGCGTCAGTTACAGACCA	16S rRNA			19	Eli_16S_19	ATCTAATCCTGTTCGCTCCCCACGCTTTCGCA	16S rRNA			19	Bth_16S_1_19	GATACCCACACTTTCGAGCATCAGTGTCAGTT	16S rRNA			19	Bth_16S_2_19	GCAACTGACACTGATGCTCGAAAGTGTGGGTA	16S rRNA			19	Sco_16S_19	GCCCACCGTTTACGGCGTGGACTACCAGGGTA	16S rRNA
	20	Pae_23S_5	TTACCTGAAGCTTAGAAGCTTTTCTTGGAAGC	23S rRNA			20	Sau_16S_20	CGGCGTGGACTACCAGGGTATCTAATCCTGTT	16S rRNA			20	Eli_16S_20	CCAACACCTAGCATTCATCGTTTACGGCGTGG	16S rRNA			20	Bth_16S_1_20	ATCGTTTACTGTGTGGACTACCAGGGTATCTA	16S rRNA			20	Bth_16S_2_20	ATTAGATACCCTGGTAGTCCACACAGTAAACG	16S rRNA			20	Sco_16S_20	GTTCGCTCCCCACGCTTTCGCTCCTCAGCGTC	16S rRNA
	21	Pae_23S_6	TCTACCCGACCACCTGTGTCGGTTTGGGGTAC	23S rRNA			21	Sau_16S_21	TAAGGGGCGGAAACCCCCTAACACTTAGCACT	16S rRNA			21	Eli_16S_21	GGCGGAATGCTTATTGTGTTAACTGCGGCACT	16S rRNA			21	Bth_16S_1_21	TCGCTTGGCCGCTTACTGTATATCGCAAACAG	16S rRNA			21	Bth_16S_2_21	CGCTGTTTGCGATATACAGTAAGCGGCCAAGC	16S rRNA			21	Sco_16S_21	CAGAGATCCGCCTTCGCCACCGGTGTTCCTCC	16S rRNA
	22	Pae_23S_7	GGATTCAGTACAAGATACCTAGGTTATCCTAG	23S rRNA			22	Sau_16S_22	GTACTCCCCAGGCGGAGTGCTTAATGCGTTAG	16S rRNA			22	Eli_16S_22	TCAATTCCTTTGAGTTTCAACCTTGCGGTCGT	16S rRNA			22	Bth_16S_1_22	GTTGCCGGCGTACTCCCCAGGTGGAATACTTA	16S rRNA			22	Bth_16S_2_22	ATTAAGTATTCCACCTGGGGAGTACGCCGGCA	16S rRNA			22	Sco_16S_22	GCGCATTTCACCGCTACACCAGGAATTCCGAT	16S rRNA
	23	Pae_23S_8	CCCCATTCAGAGATCTCCGGATCAAAGTCTGT	23S rRNA			23	Sau_16S_23	GCGGGTCCCCGTCAATTCCTTTGAGTTTCAAC	16S rRNA			23	Eli_16S_23	TCGAATTAAACCACATGCTCCGCTGCTTGTGC	16S rRNA			23	Bth_16S_1_23	TCCTCCGCTTGTRCGGGCCCCCGTCAATTCCT	16S rRNA			23	Bth_16S_2_24	GGTTTAATTCGATGATACGCGAGGAACCTTAC	16S rRNA			23	Sco_16S_23	CGAACTCTAGCCTGCCCGTATCGACTGCAGAC	16S rRNA
	24	Pae_23S_9	TCGCAGGCTACCACGTCTTTCATCGCCTCTGA	23S rRNA			24	Sau_16S_24	TTCGCGTTGCTTCGAATTAAACCACATGCTCC	16S rRNA			24	Eli_16S_24	CGTCAGAGGATGTCAAGACCTGGTAAGGTTCT	16S rRNA			24	Bth_16S_1_24	CGGGTAAGGTTCCTCGCGTATCATCGAATTAA	16S rRNA			24	Bth_16S_2_26	AAATGTGAAGGTGCTGCATGGTTGTCGTCAGC	16S rRNA			24	Sco_16S_24	GCCCCGGGCTTTCACAACCGACGTGACAAGCC	16S rRNA
	25	Pae_23S_10	GGCTAATCCCCGTTCGCTCGCCACTACTAAGG	23S rRNA			25	Sau_16S_25	TCTCTAGAGTTGTCAAAGGATGTCAAGATTTG	16S rRNA			25	Eli_16S_25	CCTGTCTCTCTGTTCCCGAAGGAAACTTCCTA	16S rRNA			25	Bth_16S_1_25	CTGTTTCCAATATATTCAAATGCAATTTAAGC	16S rRNA			25	Bth_16S_2_27	GAGGTGTCGGCTTAAGTGCCATAACGAGCGCA	16S rRNA			25	Sco_16S_25	TTACGCCCAATAATTCCGGACAACGCTTGCGC	16S rRNA
	26	Pae_23S_11	TCGCAGGCTACCACGTCTTTCATCGCCTCTGA	23S rRNA			26	Sau_16S_26	TGCACCACCTGTCACTTTGTCCCCCGAAGGGG	16S rRNA			26	Eli_16S_26	CCAACATCTCACGACACGAGCTGACGACAACC	16S rRNA			26	Bth_16S_1_26	CGAGCTGACGACAACCATGCAGCACCTTCACA	16S rRNA			26	Bth_16S_2_28	TTTAGTTACTAACAGGTCATGCTGAGGACTCT	16S rRNA			26	Sco_16S_26	ACCGCGGCTGCTGGCACGTAGTTAGCCGGCGC	16S rRNA
	27	Pae_23S_12	CCCCATTCAGAGATCTCCGGATCAAAGTCTGT	23S rRNA			27	Sau_16S_27	GACTTAACCCAACATCTCACGACACGAGCTGA	16S rRNA			27	Eli_16S_27	TGGCAACTAAAGGCAGGGGTTGCGCTCGTTGC	16S rRNA			27	Bth_16S_1_27	GGTTGCGCTCGTTATGGCACTTAAGCCGACAC	16S rRNA			27	Bth_16S_2_29	GCCGTCGTAAGATGTGAGGAAGGTGGGGATGA	16S rRNA			27	Sco_16S_27	GCAGGTACCGTCACTTTCGCTTCTTCCCTGCT	16S rRNA
	28	Pae_23S_13	CAGACAAAGTTTCTCGTGCTCCGTCCTACTCG	23S rRNA			28	Sau_16S_28	TTAATGATGGCAACTAAGCTTAAGGGTTGCGC	16S rRNA			28	Eli_16S_28	TATTGTCTACGGCAGTCCCTCTAGAGTGCCCA	16S rRNA			28	Bth_16S_1_28	TCTAGAGTCCTCAGCATGACCTGTTAGTAACT	16S rRNA			28	Bth_16S_2_30	AGCACGGCCCTTACGTCCGGGGCTACACACGT	16S rRNA			28	Sco_16S_28	TACAACCCGAAGGCCGTCATCCCTCACGCGGC	16S rRNA
	29	Pae_23S_14	ACGGTACTGGTTCACTATCGGTCAGTCAGTAG	23S rRNA			29	Sau_16S_29	TCCTCCGGTTTGTCACCGGCAGTCAACTTAGA	16S rRNA			29	Eli_16S_29	AGGGGCATGATGATTTGACGTCGTCCCCACCT	16S rRNA			29	Bth_16S_1_29	ACGTCATCCCCACCTTCCTCACATCTTACGAC	16S rRNA			29	Bth_16S_2_31	GGGGGTACAGAAGGCAGCTACCTGGTGACAGG	16S rRNA			29	Sco_16S_29	AGGCTTTCGCCCATTGTGCAATATTCCCCACT	16S rRNA
	30	Pae_23S_15	GTACGCATACGGTTTCAGGTTCTATTTCACTC	23S rRNA			30	Sau_16S_30	CAAATCATAAGGGGCATGATGATTTGACGTCA	16S rRNA			30	Eli_16S_30	CTCTGTTCAGACCATTGTAGCACGTGTGTAGC	16S rRNA			30	Bth_16S_1_30	AACACGTGTGTAGCCCCGGACGTAAGGGCCGT	16S rRNA			30	Bth_16S_2_32	CCAAAAGCCTCTCTCAGTTCGGATCGAAGTCT	16S rRNA			30	Sco_16S_30	CCGTAGGAGTCTGGGCCGTGTCTCAGTCCCAG	16S rRNA
	31	Pae_23S_16	AGCTTGCCACTGAATATAAGTCGCTGACCCAT	23S rRNA			31	Sau_16S_31	TCGCTGCCCTTTGTATTGTCCATTGTAGCACG	16S rRNA			31	Eli_16S_31	TCTGTTTTAAGGGATTTGCTTCACCTCGCGGC	16S rRNA			31	Bth_16S_1_31	CATCCTGTCACCAGGTAGCTGCCTTCTGTACC	16S rRNA			31	Bth_16S_2_33	CGTXAAGCTGGATTCGCTAGTAATCGCGCATC	16S rRNA			31	Sco_16S_31	CGCCCTCTCAGGCCGGCTACCCGTCGTCGCCT	16S rRNA
	32	Pae_23S_17	TTCGGGTCTATACCCAGCGACTAAACGCCCTA	23S rRNA			32	Sau_16S_32	AACTGAGAACAACTTTATGGGATTTGCTTGAC	16S rRNA			32	Eli_16S_32	ACTTCATGCAGGCGAGTTGCAGCCTGCAATCC	16S rRNA			32	Bth_16S_1_32	TGCAGACTTCGATCCGAACTGAGAGAGGCTTT	16S rRNA			32	Bth_16S_2_34	TGGCGCGGTGAATACGTTCCCGGGCCTTGTAC	16S rRNA			32	Sco_16S_32	TTACCTCACCAACAAGCTGATAGGCCGCGGGC	16S rRNA
	33	Pae_23S_18	CGTTAGCACCCGCCGTGTGTCTCCCATGCTCG	23S rRNA			33	Sau_16S_33	CGATTCCAGCTTCATGTAGTCGAGTTGCAGAC	16S rRNA			33	Eli_16S_33	CATTCACCGCGGCATTCTGATCCGCGATTACT	16S rRNA			33	Bth_16S_1_33	GGCTGATGCGCGATTACTAGCGAATCCAGCTT	16S rRNA			33	Bth_16S_2_35	GTCAAGCCATGAAAGCCGGGGGTACCTGAAGT	16S rRNA			33	Sco_16S_33a	CCGCCGGAGCTTTCGAACCTCGCAGATGCCTG	16S rRNA	as a mixture of a:b:c=4:1:1
	34	Pae_23S_19	CTTTGGGACCTTAGCTGGCGGTCTGGGTTGTT	23S rRNA			34	Sau_16S_34	GGGAACGTATTCACCGTAGCATGCTGATCTAC	16S rRNA			34	Eli_16S_34	CTCGTGGTGTGACGGGCGGTGTGTACAAGACC	16S rRNA			34	Bth_16S_1_34	GTGTGTACAAGGCCCGGGAACGTATTCACCGC	16S rRNA			34	Bth_16S_2_36	CAAGGAGCGTCCTAGGGTAAAACTGGTAATTG	16S rRNA				Sco_16S_33b	CCGCCGCAGCTTTCGAACCTCGCAGATGCCTG
	35	Pae_23S_20	CACCCATTGTCGTTACTCATGTCAGCATTCGC	23S rRNA			35	Sau_16S_35	TACAAACTCTCGTGGTGTGACGGGCGGTGTGT	16S rRNA			35	Eli_16S_35	AGTCCTTGCGGTTCTCTCACAGGCTTCGGGTG	16S rRNA			35	Bth_16S_1_35	ACGTACTTCAGGTACCCCCGGCTTTCATGGCT	16S rRNA			35	Bth_23S_2_1	TGCCTTGGCTCTCGGAGGCGATGAAGGACGTG	23S rRNA				Sco_16S_33c	CCGCCGGAGCTTTCGACCCTCGCAGATGCCTG
	36	Pae_23S_21	GCCTCGCCTTAGGAACCGACTAACCCTGCGTC	23S rRNA			36	Sau_16S_36	ACGGCTAGCTCCTAAAAGGTTACTCCACCGGC	16S rRNA			36	Eli_16S_36	TTACGACTTCACCCCAATTACTAGCCCCACCT	16S rRNA			36	Bth_16S_1_36	GCCCCAATTACCAGTTTTACCCTAGGACGCTC	16S rRNA			36	Bth_23S_2_2	GATAAGCTCTGGGTAGGTGCAAATAACCTTTG	23S rRNA			34	Sco_16S_34	AGTATCCGGTATTAGACCCCGTTTCCAGGGCT	16S rRNA
	37	Pae_23S_22	CCCGGATTTACCTAAGATTTCAGCCTACCACC	23S rRNA			37	Sau_16S_37	ACCTTGTTACGACTTCACCCCAATCATTTGTC	16S rRNA			37	Eli_16S_37	GGAGGTGATCCAGCCGCACCTTCCGATACGGC	16S rRNA			37	Bth_23S_1_1	ACGTCCTTCATCGCCTCCGAGAGCCAAGGCAT	23S rRNA			37	Bth_23S_2_3	TTTCCGAATGGGACAACCCGGCATTCTGAAGG	23S rRNA			35	Sco_16S_35	CCCAGAGTGAAGGGCAGATTGCCCACGTGTTA	16S rRNA
	38	Pae_23S_23	CTTGGAAGCATGGCATCAACCACTTCGTCATC	23S rRNA			38	Sau_16S_38	TTAGAAAGGAGGTGATCCAGCCGCACCTTCCG	16S rRNA			38	Eli_23S_1	CGGCTCCCAGTGCCAAGGCATTCACCCTGTGC	23S rRNA			38	Bth_23S_1_2	AAAGGTTATTTGCACCTACCCAGAGCTTATCG	23S rRNA			38	Bth_23S_2_4	CATCTTTGATGGAAGCTAACGCAGGGAACTGA	23S rRNA			36	Sco_16S_36	CCCGTTCGCCACTAATCCCCACCGAAGTGGTT	16S rRNA
	39	Pae_23S_24	CCTTCTCCCGAAGTTACGGTGCCATTTTGCCT	23S rRNA			39	Sau_23S_1	AGTGCCAAGGCATCCACCGTGCGCCCTTAATA	23S rRNA			39	Eli_23S_2	GCTCCTAAACGTGGCTTTTCGCAGCTTGTCGC	23S rRNA			39	Bth_23S_1_3	CTTCAGAATGCCGGGTTGTCCCATTCGGAAAT	23S rRNA			39	Bth_23S_2_6	TGGCGAGCGAACGGGGAATAGCCCAAACCACC	23S rRNA			37	Sco_16S_37	ATCGTTCGACTTGCATGTGTTAAGCACGCCGC	16S rRNA
	40	Pae_23S_25	CAGTCGCAGCGGCCTGGTATCTTCGACCAGCC	23S rRNA			40	Sau_23S_2	CCAAAGCATATCGTCGTTAGTAACGTCCTTCA	23S rRNA			40	Eli_23S_3	CGGGTTTCCCCATTCGGACACCCACGTCTCAA	23S rRNA			40	Bth_23S_1_4	CAGTTCCCTGCGTTAGCTTCCATCAAAGATGG	23S rRNA			40	Bth_23S_2_7	GCATGTGTGGGGTTGTAGGACCACGATGTCGC	23S rRNA			38	Sco_16S_38	TCGTCCTGAGCCAGGATCAAACTCTCCGTGAA	16S rRNA
	41	Pae_23S_26	GGTCTTTCCGTCTAGCCGCGGATACACTGCAT	23S rRNA			41	Sau_23S_3	CCCATTCGGAAATCTCTGGATCAAAGCTTACT	23S rRNA			41	Eli_23S_4	AGCTATGGATTCACTTAACGGTGACGGCCCTT	23S rRNA			41	Bth_23S_1_5	AATCATTATTATTTTCTTTTCCTACAGGTACT	23S rRNA			41	Bth_23S_2_8	GATGAGTAGAATCCTCTGGAAAGTTGAACCAT	23S rRNA			39	Sco_16S_39	TACCCGTAATCGGGTGACACCACGAGAGCGGA	16S rRNA
	42	Pae_23S_27	CAAAGCCTCCCACCTATCCTACACAAGCAGGC	23S rRNA			42	Sau_23S_4	TTCACATATCGATAACATGACATAACTCATGC	23S rRNA			42	Eli_23S_5	CCGGGTACTAAGATGTTTCAGTTCCCCGGGTT	23S rRNA			42	Bth_23S_1_6	GTGGTTTGGGCTATTCCCCGTTCGCTCGCCAC	23S rRNA			42	Bth_23S_2_9	TAGTCCGGTATACGAAGTCAAATTAAGCGTAG	23S rRNA			40	Sco_16S_40a	CAGTCGGAGGAATAATCCGACCGTTCACAGCG	16S rRNA	as a mixture of a:b=5:1
	43	Pae_23S_28	CCAGAGTTAGAACCTCAAGCATGCCAGGGTGG	23S rRNA			43	Sau_23S_5	ATGTTTCAGTTCTCCGGGTGTGCCTTCTGATA	23S rRNA			43	Eli_23S_6	GCTCGCCGCTACTTAAGGAATCGATGTTTCTT	23S rRNA			43	Bth_23S_1_7	CGACATCGTGGTCCTACAACCCCACACATGCC	23S rRNA			43	Bth_23S_2_10	GAGTAGCGCGGGACACGAGAAATCTTGCGTGA	23S rRNA				Sco_16S_40b	CAGCCGGAGGAATAATCCGACCGTTCACAGCG
	44	Pae_23S_29	GTACTCCTCCGTTACTCTTTAGGAGGAGACCG	23S rRNA			44	Sau_23S_6	TAAGGGAATCGAATTTTCTTTCTCTTCCTCCG	23S rRNA			44	Eli_23S_7	TAAACGGAAATGATTGATGGATTCTGGGCTCT	23S rRNA			44	Bth_23S_1_8	TGGTTCAACTTTCCAGAGGATTCTACTCATCA	23S rRNA			44	Bth_23S_2_11	GACCATCCGGTAAGGCTAAATACTCCCGAGAG	23S rRNA			41	Sco_16S_41a	CCTCGCTGTTGTGTTACTTCAAAGGAACCTCAACCCG	16S rRNA	as a mixture of a:b=5:1
	45	Pae_23S_30	GCTCGACGTGTCTGTCTCGCAGTCAAGCGCGC	23S rRNA			45	Sau_23S_7	AGCTTGTTGGTTTGGGCTCTTCCCGTTTCGCT	23S rRNA			45	Eli_23S_8	GCGTCTTACGCTCTTTGCGGGGCCTTCCCATG	23S rRNA			45	Bth_23S_1_9	TACGCTTAATTTGACTTCGTATACCGGACTAT	23S rRNA			45	Bth_23S_2_13	GAAGAGTGAAATAGTCCCTGAAACCGTGCGCC	23S rRNA				Sco_16S_41b	CCTCGCTGTTGTGTTACTTCAAAGGAACCACAACCCG
	46	Pae_23S_31	CCGAACATAGCTACCCGGCAATGCCACTGGCG	23S rRNA			46	Sau_23S_8	TTTGTAACTCCGTATAGAGTGTCCTACAACCC	23S rRNA			46	Eli_23S_9	GGTACTCCTCGAATCTCCTCATCTCGGCTTTT	23S rRNA			46	Bth_23S_1_10	CACGCAAGATTTCTCGTGTCCCGCGCTACTCA	23S rRNA			46	Bth_23S_2_14	TCGGAGCTGCTTAAGCAGTGACGGCGTGCCTT	23S rRNA			42	Sco_16S_42	CCGATCAGGTCGGGGTATCAACATATCTGGCGT	16S rRNA
	47	Pae_23S_32	AAGTTCCCAGTGAGATCTCATCTTGAGGCAAG	23S rRNA			47	Sau_23S_9	TCTTTGATTCATCTTTCCAGATGATTCGTCTA	23S rRNA			47	Eli_23S_10	GTGGGCCCCCCATCTTCCCACAGGGTTTCACG	23S rRNA			47	Bth_23S_1_11	TCTCGGGAGTATTTAGCCTTACCGGATGGTCC	23S rRNA			47	Bth_23S_2_15	GAACCTACGAGTTACTTTTTCCGGCAAGGTTA	23S rRNA			43	Sco_16S_43a	CGCTGTTGAGTTCTCAAGGAACGGACGCTTCCT	16S rRNA	as a mixture of a:b=5:1
	48	Pae_23S_33	GTTAGCTCAACGCCTCACAACGCTTACACACC	23S rRNA			48	Sau_23S_10	ACTCAAGAGAGACAACATTTTCGACTACAGGA	23S rRNA			48	Eli_23S_11	CTTTCCGCTATCGGTCACTGGGTAGTATTTAG	23S rRNA			48	Bth_23S_1_12	GCTTTTCACCTTTCCTTCACAGTACTGGTTCG	23S rRNA			48	Bth_23S_2_16	AGATGTGCAGCCGAAGCGAAAGCGAGTCTGAA	23S rRNA				Sco_16S_43b	CGCTGTTGAGTTCTCAAGGAACGAACGCTTCCT
	49	Pae_23S_34	CGGCACCGGGCAGGCGTCACACCCTATACGTC	23S rRNA			49	Sau_23S_11	ATTCCGACGGAATTTCACGTGCTCCGTCGTAC	23S rRNA			49	Eli_23S_12	TCACTCCCCTCCCGGGGTTCTTTTCACCTTTC	23S rRNA			49	Bth_23S_1_13	GCGCACGGTTTCAGGGACTATTTCACTCTTCT	23S rRNA			49	Bth_23S_2_17	GAGTCGGAAGGAGTAGACGCGAAACCAAGTGA	23S rRNA			44	Sco_23S_1	ACAAGCCCTCGGCCTATTAGTACCGGTCACCT	23S rRNA
	50	Pae_23S_35	ATGGCCCTTCCATACAGAACCACCGGATCACT	23S rRNA			50	Sau_23S_12	GTCACTAGAGAGTATTTAGCCTTAGGAGATGG	23S rRNA			50	Eli_23S_13	GCGCTCCAGCTGCTTGTAAGCACAGGGTTTCA	23S rRNA			50	Bth_23S_1_14	AGGCACGCCGTCACTGCTTAAGCAGCTCCGAC	23S rRNA			50	Bth_23S_2_18	GGTCAGGTTGAAGGTTAGGTAACACTAACTGG	23S rRNA			45	Sco_23S_2	CGGTGCTTCCAGATCCGGCCTATCAACCCAGT	23S rRNA
	51	Pae_Pre_rRNA_1	GCAATTCGTGTGGGAGCTTATGAAGAAGCTGA	Pre_rRNA			51	Sau_23S_13	GGTGCTTTTCACCTTTCCCTCACGGTACTGGT	23S rRNA			51	Eli_23S_14	TAACTCGTTGGCCCGTTCTACAAAAAGCACAC	23S rRNA			51	Bth_23S_1_15	AACCTTGCCGGAAAAAGTAACTCGTAGGTTCA	23S rRNA			51	Bth_23S_2_19	CCGATAAGCGTTGAAAAGCTTCCGGATGAACT	23S rRNA			46	Sco_23S_3	GAGCCTTAACCCCTCAAGGGGGTGGGAGTCCT	23S rRNA
	52	Pae_Pre_rRNA_1B	GCGGTTCATGCGAACTTTCGGTTCGTCGACTT	Pre_rRNA			52	Sau_23S_14	GTAAGCACACGGTTTCAGGTTCTATTTCACTC	23S rRNA			52	Eli_23S_15	TTCGGCTCCGCACCTGAAGTGCTTAACCTCGC	23S rRNA			52	Bth_23S_1_16	TCAGACTCGCTTTCGCTTCGGCTGCACATCTC	23S rRNA			52	Bth_23S_2_20	GGTGAAAGGCTAATCAAACTTGGAGATAGCTC	23S rRNA			47	Sco_23S_4	AGCAGGCTTCCCGCTTAGATGCTTTCAGCGGT	23S rRNA
	53	Pae_Pre_rRNA_2	TCGAACTGCCGACCTCACCCTTATCAGGGGTG	Pre_rRNA			53	Sau_23S_15	CAAAAGGCACGCCATCACCCATTAACGGGCTC	23S rRNA			53	Eli_23S_16	ACAGCATGCAACTAWGGCGCCCTATTCAGACT	23S rRNA			53	Bth_23S_1_17	CACTTGGTTTCGCGTCTACTCCTTCCGACTCG	23S rRNA			53	Bth_23S_2_21	GAAATGCATTTAGGTGCAGCCTTGTGAGTTAC	23S rRNA			48	Sco_23S_5	GAACGTAGCCAACCAGCCATGCCCTTGGCAGG	23S rRNA
	54	Pae_Pre_rRNA_3	GCGTGCAAAGCAGGCGCTCTCCCAGCTGAGCT	Pre_rRNA			54	Sau_23S_16	GCTTAACCTTGCATCAAATCGTAACTCGCCGG	23S rRNA			54	Eli_23S_17	AGCTTCACCCTGGTCATGGATAGATCACACGG	23S rRNA			54	Bth_23S_1_18	CAGTTAGTGTTACCTAACCTTCAACCTGACCA	23S rRNA			54	Bth_23S_2_22	GTAGAGCGACTGATAAGATGCGAGGGCTTCAC	23S rRNA			49	Sco_23S_6	CACCAGAGGTTCGTCCGTCCCGGTCCTCTCGT	23S rRNA
	55	Pae_Pre_rRNA_4	CATTCACGAACATTCATTTCTGAGCTTTCGAC	Pre_rRNA			55	Sau_23S_17	GCCCTATTCAGACTCGCTTTCGCTACGGCTCC	23S rRNA			55	Eli_23S_18	TTCAACAGACACTGGTTCGGGCCTCCACTTGG	23S rRNA			55	Bth_23S_1_19	GTTCATCCGGAAGCTTTTCAACGCTTATCGGT	23S rRNA			55	Bth_23S_2_23	AGTCTTGATAAACTCCGAATGCGCATTAGTTC	23S rRNA			50	Sco_23S_7	GCCCTTCTCAAGACTCCTACGCGCACAGCGGA	23S rRNA
	56	Pae_Pre_rRNA_5	GATCATTCAGTCTTACTTCTATCACATACCCG	Pre_rRNA			56	Sau_23S_18	GGTAGATCACCTGGTTTCGGGTCTACGACCAA	23S rRNA			56	Eli_23S_19	ATTGGAATTTCACCCCTATCCACAACTCATCC	23S rRNA			56	Bth_23S_1_20	AGCTATCTCCAAGTTTGATTAGCCTTTCACCC	23S rRNA			56	Bth_23S_2_24	AGTGAGGGCATGGGTGCTAAGGTCCATGTCCT	23S rRNA			51	Sco_23S_8	ACTGTCTCACGACGTTCTAAACCCAGCTCGCG	23S rRNA
	57	Pae_Pre_rRNA_6	CTGTGAAGACGACATTCGCCGAAAATTCGCGC	Pre_rRNA			57	Sau_23S_19	GGTCCTCCATTCAGTGTTACCTGAACTTCAAC	23S rRNA			57	Eli_23S_20	CCCTAAAGCTATTTCGGGGAGAACCAGCTATC	23S rRNA			57	Bth_23S_1_21	TAACTCACAAGGCTGCACCTAAATGCATTTCG	23S rRNA			57	Bth_23S_2_25	GAATCCAGACCATCAGCTAAGGTCCCCAAATA	23S rRNA			52	Sco_23S_9	CGCTTTAATGGGCGAACAGCCCAACCCTTGGG	23S rRNA
	58	Pae_Pre_rRNA_7	CCAACTGAGCTACAGACCCAATCGTCTAACCAGTGAATCAAGC	Pre_rRNA			58	Sau_23S_20	ACCCTCAGTTCATCCGCTCACTTTTCAACGTA	23S rRNA			58	Eli_23S_21	ATTCAGTGCTCTACCTCCGTCATTCATCACAG	23S rRNA			58	Bth_23S_1_22	TGAAGCCCTCGCATCTTATCAGTCGCTCTACC	23S rRNA			58	Bth_23S_2_27	GGCTTGGAAGCAGCCATTCATTTAAAGAGTGC	23S rRNA			53	Sco_23S_10	CCGACTCCAGCCCCAGGATGCGACGAGCCGAC	23S rRNA
	59	Pae_Pre_rRNA_8	CCAGTGAAAGAGATCATTCAGTCTTACTTCTATCACATACC	Pre_rRNA			59	Sau_23S_21	GAGAACCAGCTATCTCCAGGTTCGATTGGAAT	23S rRNA			59	Eli_23S_22	GGAGTTTGATATGGTTCGGTAAGCTTGACGCC	23S rRNA			59	Bth_23S_1_23	AACTAATGCGCATTCGGAGTTTATCAAGACTT	23S rRNA			59	Bth_23S_2_28	CACTAGTCGAGGAGTTTGGCGTGGATAATAAT	23S rRNA			54	Sco_23S_11	TCGAGGTGCCAAACCATCCCGTCGATATGGAC	23S rRNA
	60	Pae_Pre_rRNA_9	CCCCAAGCAATCTGGTTATACTGTGAAGACGACATTCGCC	Pre_rRNA			60	Sau_23S_22	CAATAATCATCACTTGAGGCTAGCCCTAAAGC	23S rRNA			60	Eli_23S_23	TCTCCCACTGTCTGACTGCCCTGTTAAAATGC	23S rRNA			60	Bth_23S_1_24	GGACATGGACCTTAGCACCCATGCCCTCACTC	23S rRNA			60	Bth_23S_2_29	AGTGTTTTACCGAAGCTATGGGATCAGTAATG	23S rRNA			55	Sco_23S_12	CTTGGGGAAGATCAGCCTGTTATCCCCGGGGT	23S rRNA
							61	Sau_23S_23	TAACCCGAGAGGGGCCCCTCGTCCAAACAGTG	23S rRNA			61	Eli_23S_24	GCGGATGGTCTGGGCTGTTTCCCTTTTGACAA	23S rRNA			61	Bth_23S_1_25	ATTTGGGGACCTTAGCTGATGGTCTGGATTCT	23S rRNA			61	Bth_23S_2_31	CTGGAGCGTGTGGAAAAGCAAATGTAGGTATA	23S rRNA			56	Sco_23S_13	ATCCGTTGAGCGACGGCGCTTCCACAAGCCAC	23S rRNA
							62	Sau_23S_24	CAAGTTAAATTAATTGGCATTCGGAGTTTGTC	23S rRNA			62	Eli_23S_25	GTGACACATCCTTTCCCACTTAATCAGTACTT	23S rRNA			62	Bth_23S_1_26	CTGTCTTAGCAATCTGACTTCGTTAGTTCAAC	23S rRNA			62	Bth_23S_2_32	AAAGGGGGTGAGAAACCCCCTCGCCGAAAGAC	23S rRNA			57	Sco_23S_14	CCGGATCACTAGTCCCGACTTTCGTCCCTGCT	23S rRNA
							63	Sau_23S_25	TCCCTTTCGAACACGGACCTTATCACCCATGT	23S rRNA			63	Eli_23S_26	TGTATGGCTGCTTCTAAGCCAACATCCTGGTT	23S rRNA			63	Bth_23S_1_27	CACTCTTTAAATGAATGGCTGCTTCCAAGCCA	23S rRNA			63	Bth_23S_2_33	CTGATCAACGCTAATCGGATCAGGGTTAGTCG	23S rRNA			58	Sco_23S_15	GTCGGTCTCACAGTCAAGCTCCCTTGTGCACT	23S rRNA
							64	Sau_23S_26	TAACATATATTTTGGGACCTTAGCTGGTGGTC	23S rRNA			64	Eli_23S_27	GCACCACCACTCGACCAGTGAGCTATTACGCA	23S rRNA			64	Bth_23S_1_28	TTATTATCCACGCCAAACTCCTCGACTAGTGA	23S rRNA			64	Bth_23S_2_34	AGCCGAACGGTGAGGCCGATGGCAGAACAGGT	23S rRNA			59	Sco_23S_16	CACCTGATTGCCAACCAGGCTGAGGGAACCTT	23S rRNA
							65	Sau_23S_27	AACATCCTAGTTGTCTGGGCAACGCCACATCC	23S rRNA			65	Eli_23S_28	CATCGCTTCGGTGCCTGATTTTAGCCCCGTTC	23S rRNA			65	Bth_23S_1_29	ATTACTGATCCCATAGCTTCGGTAAAACACTT	23S rRNA			65	Bth_23S_2_36	GACAGCGCCGCGGACTGACGGAATAGTCCGTT	23S rRNA			60	Sco_23S_17	CCGTTACTCTTTAGGAGGCAACCGCCCCAGTT	23S rRNA
							66	Sau_23S_28	GAGCTATTACGCACTCTTTAAATGATGGCTGC	23S rRNA			66	Eli_23S_29	AGAGATTGCTCCCCTACCACTGTACCTTRYGG	23S rRNA			66	Bth_23S_1_30	GCTTCACCTTCGACGCTGAGTGGAATGCTCCC	23S rRNA			66	Bth_23S_2_37	AGATGTTGATCATCCCAGGCAAATCCGGGATG	23S rRNA			61	Sco_23S_18	CCCATCAGACACTGTCCCTGATCCGGATCACG	23S rRNA
							67	Sau_23S_29	TTAGCCCCGGTACATTTTCGGCGCAGTGTCAC	23S rRNA			67	Eli_23S_30	TCTCTTAAGTCCACCATCCCTTACGAAATGGC	23S rRNA			67	Bth_23S_1_31	ATACCTACATTTGCTTTTCCACACGCTCCAGC	23S rRNA			67	Bth_23S_2_39	GTGTAAGCATACTCCCAAGAAAATCCGCTAAA	23S rRNA			62	Sco_23S_19	CCCAGGTTAGACATCCAGCACGACCAGACTGG	23S rRNA
							68	Sau_23S_30	TACCATTGTCCAAAGGACAATCCACAGCTTCG	23S rRNA			68	Eli_23S_31	ATTCTCACTTCACTTTCGCTACTCATGCCAAC	23S rRNA			68	Bth_23S_1_32	TCTTTCGGCGAGGGGGTTTCTCACCCCCTTTA	23S rRNA			68	Bth_23S_2_40	GGTACCCGTACCGCAAACGGACACACGTAGTC	23S rRNA			63	Sco_23S_20	GACGACTCCACCCACACTGGCGTGCGAGCTTC	23S rRNA
							69	Sau_23S_31	TGTCCTTACGATCATGCTTCAACGCCCTTAGA	23S rRNA			69	Eli_23S_32	ACGAGCCTTCCTCAGGAAACCTTGGGCTTTCG	23S rRNA			69	Bth_23S_1_33	GACTAACCCTGATCCGATTAGCGTTGATCAGG	23S rRNA			69	Bth_23S_2_41	AATATACTAAGGCGCTTGAGTGATTCACGGTT	23S rRNA			64	Sco_23S_21	CCCAGCTATCCTACACAAGCCGAACCGAACAC	23S rRNA
							70	Sau_23S_32	TCGCTACTCACACCGGCATTCTCACTTCTAAG	23S rRNA			70	Eli_23S_33	CGTCTTTTGACCTCGGCTTAGGCCCCGACTAA	23S rRNA			70	Bth_23S_1_34	CCTGTTCTGCCATCGGCCTCACCGTTCGGCTG	23S rRNA			70	Bth_23S_2_42	GGCAAATTGACCCTGTAACTTCGGGATAAAGG	23S rRNA			65	Sco_23S_22	ACTGTAGTAAAGGTCCCGGGGTCTTTCCGTCC	23S rRNA
							71	Sau_23S_33	GAAACCTTAGTCAATCGGTGGACGGGATTCTC	23S rRNA			71	Eli_23S_34	TGAGGTAGTACTGGAATTTCAACCAGTTGTCC	23S rRNA			71	Bth_23S_1_35	CTCCACGTCACTCTTTAAGGTAGTACAGGAAT	23S rRNA			71	Bth_23S_2_43	AGAGTTGGGCGCAGAGAATAGGTCCAGGCAAC	23S rRNA			66	Sco_23S_23	GCTGCGCGAAACGAGCATCTTTACTCGTAGTGC	23S rRNA
							72	Sau_23S_34	CTTAGGACCCGACTAACCCAGAGCGGACGAGC	23S rRNA			72	Eli_23S_35	GTTCGCTTATCCTTCTGTGTCACTCCATTTCT	23S rRNA			72	Bth_23S_1_36	ACGGACTATTCCGTCAGTCCGCGGCGCTGTCA	23S rRNA			72	Bth_23S_2_45	CCTGACACCTGCCCGGTGCTGGAAGGTTAAGA	23S rRNA			67	Sco_23S_24	ATTTCACCGGGCCTATGGTTGAGACAGTCGAG	23S rRNA
							73	Sau_23S_35	ATATCAACCTGTTATCCATCGCCTACGCCTGT	23S rRNA			73	Eli_23S_36	CGCTGCAGTCTCACTGCTTGCCCCGGCTCTTC	23S rRNA			73	Bth_23S_1_37	ATCCCGGATTTGCCTGGGATGATCAGCATCTA	23S rRNA			73	Bth_23S_2_46	ATCGCAAGAGAAGCATTGAATTGAAGCCCCAG	23S rRNA			68	Sco_23S_25	TCGTGCAGGTCGGAACTTACCCGACAAGGAAT	23S rRNA
							74	Sau_23S_36	GCGTCCCCCCATCGATTAAAACGATTATAGGT	23S rRNA			74	Eli_23S_37	GCATCACAGCTTGACCTTATGCAATGGGGGAT	23S rRNA			74	Bth_23S_1_38	ATTGTTCCGAAGAACGTTCCATACTATCAGGT	23S rRNA			74	Bth_23S_2_47	GCCGTAACTATAACGGTCCTAAGGTAGCGAAA	23S rRNA			69	Sco_23S_26	GGTTATAGTTACCACCGCCGTTTACTGGCGCT	23S rRNA
							75	Sau_23S_37	CTTAGACGTGCAATCCAATCGCACGCTTCGCC	23S rRNA			75	Eli_23S_38	CAGCGTGAAATCGGCGACTTCCCTACTTATTT	23S rRNA			75	Bth_23S_1_39	TTAGCGGATTTTCTTGGGAGTATGTTTACACG	23S rRNA			75	Bth_23S_2_48	GGGTAAGTTCCGACCTGCACGAATGGTGTAAT	23S rRNA			70	Sco_23S_27	AGCTTCGCCACACCGAAATGTGACTAACCGGT	23S rRNA
							76	Sau_23S_38	CCTTAACGAGTACCGGATTTGCCTAATACTCA	23S rRNA			76	Eli_23S_39	TACGGTACGGGTACCTCTTTGCTCGATAGAAG	23S rRNA			76	Bth_23S_1_40	ACTACGTGTGTCCGTTTGCGGTACGGGTACCT	23S rRNA			76	Bth_23S_2_49	ACTGTCTCAACCGTGAGCTCAGTGAAATTGTA	23S rRNA			71	Sco_23S_28	TTCCAGCACCGGGCAGGCGTCAGTCCGTATAC	23S rRNA
							77	Sau_23S_39	ACGACTCGAAGACACAATGTCTTCTCCCCATC	23S rRNA			77	Eli_23S_40	CCGCTCATCTTAGGATTCTCTCCTCGCCTACC	23S rRNA			77	Bth_23S_1_41	ACCGTGAATCACTCAAGCGCCTTAGTATATTC	23S rRNA			77	Bth_23S_2_50	AAGATGCCGATTACCCGCGATGGGACGAAAAG	23S rRNA			72	Sco_23S_29	CGCCTTACGGCTTCGCACGGACCTGTGTTTTT	23S rRNA
							78	Sau_23S_40	CTATTTTCTATCTAGAGGCTTTTCTCGGCAGT	23S rRNA			78	Eli_23S_41	GTTACGGAGTCATTTTGCCGAGTTCCTTAACA	23S rRNA			78	Bth_23S_1_42	CTTTATCCCGAAGTTACAGGGTCAATTTGCCT	23S rRNA			78	Bth_23S_2_52	GATGTGTAGGATAGGCCGGAGACTTXGAAGCA	23S rRNA			73	Sco_23S_30	CGCTTCTCGCTGGTCTCTGCGGCCACCCCCAG	23S rRNA
							79	Sau_23S_41	TTCTCATCTTGACTACCTGTGTCGGTTTGCGG	23S rRNA			79	Eli_23S_42	CTCTTCTCTGCGGCCCCCRAAGGGGCACTCCT	23S rRNA			79	Bth_23S_1_43	TTGCCTGGACCTATTCTCTGCGCCCAACTCTC	23S rRNA			79	Bth_23S_2_53	TGTGGAGTCGCTGTTGAAATACGGCCCTTTGA	23S rRNA			74	Sco_23S_31	AAAACTCGTCACCAGGTGTGGCCCCCCTTCTC	23S rRNA
							80	Sau_23S_42	TGCCGAGTTCCTTAACGAGAGTTCGCTCGCTC	23S rRNA			80	Eli_23S_43	TTAGCAGAGACCTGTGTTTTTGCTAAACAGTC	23S rRNA			80	Bth_23S_1_44	ATCTTTCAATTTCGCACAGCCCTGTGTTTTTG	23S rRNA			80	Bth_23S_2_55	TTTGACTGGGGTGGTCGCCTCCAAAATAGTAA	23S rRNA			75	Sco_23S_32	TACGGGGGCATTTTGCCGAGTTCCTTAACCAT	23S rRNA
							81	Sau_23S_43	CCCTAAAGAGCACCCCTTCTCCCGAAGTTACG	23S rRNA			81	Eli_23S_44	AGCACCGGGCAGGCGTCAGCCCCTATACGTCA	23S rRNA			81	Bth_23S_1_45	CTTAACCTTCCAGCACCGGGCAGGTGTCAGGC	23S rRNA			81	Bth_23S_2_57	AGTGTAATGGCATAAGGGCGCTTGACTGGGAG	23S rRNA			76	Sco_23S_33	ACGCCTCGGTATTCTCTACCTGACCACCTGAG	23S rRNA
							82	Sau_23S_44	AGTCGCTTGGGCCTATTCACTGCGGCTCTTCT	23S rRNA			82	Eli_23S_45	TTCGCACCTTCGCTTACGCTAAGCACTCCCCT	23S rRNA			82	Bth_23S_1_46	TGGGGCTTCAATTCAATGCTTCTCTTGCGATG	23S rRNA			82	Bth_23S_2_58	CGATCAGGTAGGAAACTAGAGCATAGTGATCC	23S rRNA			77	Sco_23S_34	TACGGGCCGCCATGAAACTCGCTAGAGGCTTT	23S rRNA
							83	Sau_23S_45	ATCACCTTACGGTTTAGCAGAGACCTGTGTTT	23S rRNA			83	Eli_23S_46	AGGACCGTTATAGTTACGGCCGCCGTTTACTG	23S rRNA			83	Bth_23S_1_47	TTCGCTACCTTAGGACCGTTATAGTTACGGCC	23S rRNA			83	Bth_23S_2_59	GTATGGAAGGGACATCGCTCAAAGGATAAAAG	23S rRNA			78	Sco_23S_35	TCATCCACTTCACCACAATCGGCTCGGCATCA	23S rRNA
							84	Sau_23S_46	CTCTTAACCTTCCAGCACCGGGCAGGCGTCAG	23S rRNA			84	Eli_23S_47	CGTGCGGGTCAGAACTTACCTGACAAGGAATT	23S rRNA			84	Bth_23S_1_48	TTACACCATTCGTGCAGGTCGGAACTTACCCG	23S rRNA			84	Bth_23S_2_60	GGATAACAGGCTGATCCCTCCCAAGAGCTCAT	23S rRNA			79	Sco_23S_36a	GTGCGGATTTACCTACACACCGGCCTACACCC	23S rRNA	as a mixture of a:b=5:1
							85	Sau_23S_47	ACTGGGGCTTCGATTCGTAGCTTCGCAGAAGC	23S rRNA			85	Eli_23S_48	CGGGTGTGTTGTCGAGACAGCGCTCAAATCGT	23S rRNA			85	Bth_23S_1_49	ACAATTTCACTGAGCTCACGGTTGAGACAGTG	23S rRNA			85	Bth_23S_2_61	GGGGTTTGGCACCTCGATGTCGGCTCGTCACA	23S rRNA				Sco_23S_36b	AGGCGGATTTACCTACCTGACGTCCTACACCC
							86	Sau_23S_48	ATTTCGCTACCTTAGGACCGTTATAGTTACGG	23S rRNA			86	Eli_23S_49	TCGCGGGTAACTCGCATCTTCACGAGTACTAC	23S rRNA			86	Bth_23S_1_50	TTTTCGTCCCATCGCGGGTAATCGGCATCTTC	23S rRNA			86	Bth_23S_2_62	TGGAGAAGGTCCCAAGGGTTGGGCTGTTCGCC	23S rRNA			80	Sco_23S_37	ACAACCACCGCCCGGGATGGACTACCTTCCTG	23S rRNA
							87	Sau_23S_49	CGTTACGCCTTTCGTGCGGGTCGGAACTTACC	23S rRNA			87	Eli_23S_50	TGCCAGACTACAGTAAAGCTCTACGGGGTCTT	23S rRNA			87	Bth_23S_1_51	CCCAAATTCAATGTTAAGCTATAGTAAAGGTT	23S rRNA			87	Bth_23S_2_63	GGCACGCGAGCTGGGTTCAGAACGTCGTGAGA	23S rRNA			81	Sco_23S_38	TCACTCACCTACTAACCGCTTGGTTCGGCGGC	23S rRNA
							88	Sau_23S_50	CTATGATTTCACCGAGTCTCTCGTTGAGACAG	23S rRNA			88	Eli_23S_51	TCTGCCTCCCACCTATCCTGTACATGTTATAT	23S rRNA			88	Bth_23S_1_52	GCTTCAAAGTCTCCGGCCTATCCTACACATCA	23S rRNA			88	Bth_23S_2_64	CTCTATCTATCGTGGGCGTATGAAATTTGCGT	23S rRNA			82	Sco_23S_39	CCCTCAACTCCGAAGAGATCAGGGCGGCTTCA	23S rRNA
							89	Sau_23S_51	TGCCGAATTTCAATATCAGGCTACAGTAAAGC	23S rRNA			89	Eli_23S_52	ATCCCAACAATGGCTCGGCACACACTGGCGTG	23S rRNA			89	Bth_23S_1_53	TCAAAGGGCCGTATTTCAACAGCGACTCCACA	23S rRNA			89	Bth_Pre_rRNA_1	GAACCCTCGTGCTATAACCACCTGAATTTCTT	Pre_rRNA			83	Sco_23S_40	CACGATGCTCGATGTTTGACGCTTCACAGCGG	23S rRNA
							90	Sau_23S_52	CGCTCACGTTTCAAAGGCTCCTACCTATCCTG	23S rRNA			90	Eli_23S_53	ATTACGGCAACGCGTTAGAATTCCAATATAAC	23S rRNA			90	Bth_23S_1_54	CCAAACAGTGTCCTCGTACTACGAGTTAGAAC	23S rRNA			90	Bth_Pre_rRNA_1B	GAACCCTCGTGCTATAACCACCTGAATAAATT	Pre_rRNA			84	Sco_23S_41	TCAACCGGTTATCCATCGACTACGCCTGTCGG	23S rRNA
							91	Sau_23S_53	CAGCTAGGGTAGTATCCCACCAGCGCCTCCAC	23S rRNA			91	Eli_23S_54	CGCCCCAGTCAAACTGCCCATCTGACACTGTC	23S rRNA			91	Bth_23S_1_55	CGTTACTATTTTGGAGGCGACCACCCCAGTCA	23S rRNA			91	Bth_Pre_rRNA_3	CAAGTATCTGTTAATCTAATTGTCAATTGTCA	Pre_rRNA			85	Sco_23S_42	CCGACTTACCCTGGGCAGATCAGCTTGACCCA	23S rRNA
							92	Sau_23S_54	GTCTCCCACCACGATAAGTGGTGCGGGTTAGA	23S rRNA			92	Eli_23S_55	AGGGTAACTTTGGGCGCCTCCGATACTTTTTA	23S rRNA			92	Bth_23S_1_56	GACGGTTACCAATCGTCGTGAGGGCACCTTTA	23S rRNA			92	Bth_Pre_rRNA_4	CGTATATATCGCGATCCGCACCGTCCGAAAGA	Pre_rRNA			86	Sco_23S_43	ATCGGCGCAAACGTTTCTCACGTTTGTATCGC	23S rRNA
							93	Sau_23S_55	TTAGGAGGCGACCGCCCCAGTCAAACTGCCCG	23S rRNA			93	Eli_23S_56	TTCTGCCTTTGCACTCTTACAGATGGTTTCCA	23S rRNA			93	Bth_23S_1_57	AGTCTCCCAGTCAAGCGCCCTTATGCCATTAC	23S rRNA			93	Bth_Pre_rRNA_4B	CGTATATATCCAACCCGTACAAAGTCGAAAGG	Pre_rRNA			87	Sco_23S_44	CTCATGCCTGCATTCTCACTCGTGAACCGTCC	23S rRNA
							94	Sau_23S_56	CCAACCATTCTGAGGGAACCTTTGAGCGCCTC	23S rRNA			94	Eli_23S_57	TCGTCTCTGCTCGAGATGTCTCTCTCGCAGTC	23S rRNA			94	Bth_23S_1_58	CACCGGATCACTATGCTCTAGTTTCCTACCTG	23S rRNA			94	Bth_Pre_rRNA_5	GGCAATTAGTAATGCTCGGCTTTGATGTTACC	Pre_rRNA			88	Sco_23S_45	TCCGCGGCTGCTTCACCCGGCACACGACGCTC	23S rRNA
							95	Sau_23S_57	CAGTCAAGCTCCCTTATGCCTTTACACTCTAT	23S rRNA			95	Eli_23S_58	GGCCCTTCCACTCGGAACCACCGGATCACTAA	23S rRNA			95	Bth_23S_1_59	GTACCTTTTATCCTTTGAGCGATGTCCCTTCC	23S rRNA			95	Bth_Pre_rRNA_6	CCTGCATCCTATCAACGTCATCGTCTTTAACG	Pre_rRNA			89	Sco_23S_46	CACAGCCGGCGTTGGCCGTATTGCTGCAATGA	23S rRNA
							96	Sau_23S_58	ACTAAGTCCGTCTTTCGACCCTGCTCGACTTG	23S rRNA			96	Eli_23S_59	AGCCTGTTATCCCCGAGGTAGCTTTTATCCGT	23S rRNA			96	Bth_23S_1_60	CGATATGAGCTCTTGGGAGGGATCAGCCTGTT	23S rRNA			96	Bth_Pre_rRNA_7	AATCTAATCTTGTGGCTGGCTTCGTACTTAGA	Pre_rRNA			90	Sco_23S_47	CGACTTCGGCGGTACGCTTGAGCCCCGCTACA	23S rRNA
							97	Sau_23S_59	ATCCGTTGAGCGATGGCCCTTCCATGCGGAAC	23S rRNA			97	Eli_23S_60	AGGTGCCAAACCTCCCCGTCGATGTGGACTCT	23S rRNA			97	Bth_23S_1_61	AGGATGTGACGAGCCGACATCGAGGTGCCAAA	23S rRNA			97	Bth_Pre_rRNA_8	CACTTATCCAATCCCGACTTAGATACCCAGCA	Pre_rRNA			91	Sco_23S_48	GTCGGCGCGGAATCACTAGACCAGTGAGCTAT	23S rRNA
							98	Sau_23S_60	CTCTTGGGGGAGATAAGCCTGTTATCCCCGGG	23S rRNA			98	Eli_23S_61	TGGGACCTGCTTCAGCCCCAGGATGAGACGAG	23S rRNA			98	Bth_23S_1_62	AATGGGCGAACAGCCCAACCCTTGGGACCTTC	23S rRNA			98	Bth_Pre_rRNA_9	GCGGCACAACTGGTAAACCAGCGGTCAGTCCA	Pre_rRNA			92	Sco_23S_49	TTCAAGGGTGGCTGCTTCTAAGCCAACCTCCT	23S rRNA
							99	Sau_23S_61	TGAGCCGACATCGAGGTGCCAAACCTCCCCGT	23S rRNA			99	Eli_23S_62	CAGCTCGCGTGCCTCTTTAATGGGCGAACAGC	23S rRNA			99	Bth_23S_1_63	ACTGTCTCACGACGTTCTGAACCCAGCTCGCG	23S rRNA									93	Sco_23S_50	GCGACTCCACATCCTTTCCCACTTAGCGTACG	23S rRNA
							100	Sau_23S_62	ACAGCCCAACCCTTGGGACCGACTACAGCCCC	23S rRNA			100	Eli_23S_63	ACGACGGATAGGGACCGAACTGTCTCACGACG	23S rRNA			100	Bth_23S_1_64	AGCCACGCAAATTTCATACGCCCACGATAGAT	23S rRNA									94	Sco_23S_51	GCCTTAGTCGATGCTCTGGGCTGTTTCCCTCT	23S rRNA
							101	Sau_23S_63	CGACGTTCTGAACCCAGCTCGCGTACCGCTTT	23S rRNA			101	Eli_23S_64	CCTCTCGTACTAGGAACAGCTCCTTTCAAATA	23S rRNA			101	Bth_Pre_rRNA_1	GAACCCTCGTGCTATAACCACCTGAATTTCTT	Pre_rRNA									95	Sco_23S_52	CCATGGAGCTTATCCCCCACAGTCTCACTGCC	23S rRNA
							102	Sau_23S_64	AATTTCCTACGCCCACGACGGATAGGGACCGA	23S rRNA			102	Eli_23S_65	TGGCGGAACAACTGGTGCACCAGCGGTTTGTC	23S rRNA			102	Bth_Pre_rRNA_1B	GAACCCTCGTGCTATAACCACCTGAATAAATT	Pre_rRNA									96	Sco_23S_53	CGCTCTCACTTACCGGCATTCGGAGTTTGGCT	23S rRNA
							103	Sau_23S_65	TGTCCATCCCGGTCCTCTCGTACTAAGGACAG	23S rRNA			103	Eli_23S_66	AGCACTTATCCCTTCCAAACTTAGCTACCCAG	23S rRNA			103	Bth_Pre_rRNA_3	CAAGTATCTGTTAATCTAATTGTCAATTGTCA	Pre_rRNA									97	Sco_23S_54	ACCCGGTAGGGCCCATCGCCTATCCAGTGCTC	23S rRNA
							104	Sau_23S_66	CCAGCTATGCCGTTGGCACGACAACTGGTACA	23S rRNA			104	Eli_23S_67	ATATCTTATCTTAAGGGGGGCTTCGTGCTTAG	23S rRNA			104	Bth_Pre_rRNA_4	CGTATATATCGCGATCCGCACCGTCCGAAAGA	Pre_rRNA									98	Sco_23S_55	CCTCCGGCAAGAAACACACGACGCTGCACCTA	23S rRNA
							105	Sau_23S_67	CTTAGATGCTTTCAGCACTTATCCCGTCCACA	23S rRNA			105	Eli_23S_68	CTACCTGGTCGTCTTCCAGAGGCCTTACTTCT	23S rRNA			105	Bth_Pre_rRNA_4B	CGTATATATCCAACCCGTACAAAGTCGAAAGG	Pre_rRNA									99	Sco_23S_56	GCATTTCGGGGAGAACCAGCTATCACGGAGTT	23S rRNA
							106	Sau_23S_68	TAACCGAAGTTGGGAAATCTCATCTTGAGGGG	23S rRNA			106	Eli_23S_69	GTCAGCTCCATACATTGCTGCACTTCCACCTC	23S rRNA			106	Bth_Pre_rRNA_5	GGCAATTAGTAATGCTCGGCTTTGATGTTACC	Pre_rRNA									100	Sco_23S_57	TTCACCCCTAACCACAGGTCATCCCCCAGGTT	23S rRNA
							107	Sau_23S_69	CACCTCGAACCTATTAACCTCATCATCTTTGA	23S rRNA			107	Eli_23S_70	AAATGTCTTGATGGGATCAAGACCTCGGCCGA	23S rRNA			107	Bth_Pre_rRNA_6	CCTGCATCCTATCAACGTCATCGTCTTTAACG	Pre_rRNA									101	Sco_23S_58	GTGGGTTCGGTCCTCCACGACCTCTTACAGCC	23S rRNA
							108	Sau_23S_70	TCTTCGATCGATTAGTATTCGTCAGCTCCACATG	23S rRNA			108	Eli_Pre_rRNA_1	AAAGAAAATAGTACCATGACTTCCTGTTCCCT	Pre_rRNA			108	Bth_Pre_rRNA_7	AATCTAATCTTGTGGCTGGCTTCGTACTTAGA	Pre_rRNA									102	Sco_23S_59	GCCCATGGCTAGATCACTCCGCTTCGGGTCTT	23S rRNA
													109	Eli_Pre_rRNA_2	TCTTTATGTTGTTTTCAATGACCAATGTATGA	Pre_rRNA			109	Bth_Pre_rRNA_8	CACTTATCCAATCCCGACTTAGATACCCAGCA	Pre_rRNA									103	Sco_23S_60a	AAAACGCCCTATTCGGACTCGCTTTCGCTACG	23S rRNA	as a mixture of a:b=5:1
													110	Eli_Pre_rRNA_3	AGAAGTTTTTTACTTTGTTTAATATTTGCTCT	Pre_rRNA			110	Bth_Pre_rRNA_9	GCGGCACAACTGGTAAACCAGCGGTCAGTCCA	Pre_rRNA										Sco_23S_60b	AAAGCGCCCTATTCGGACTCGCTTTCGCTACG
													111	Eli_Pre_rRNA_4	TCTGAGCTCAAAAGAATGTTGTTTTTGAAATT	Pre_rRNA															104	Sco_23S_61a	CGGGTTAACCTCGCAACACACCGCAAACTCGC	23S rRNA	as a mixture of a:b=5:1
													112	Eli_Pre_rRNA_5	TCCACGAATGCTTTCGCATTTCGTTTTGTTTT	Pre_rRNA																Sco_23S_61b	CGGGTTAACCTCGCAACACACTGCAAACTCGC
													113	Eli_Pre_rRNA_6	WRKTTTATCGTTTAGCCTTTCGGCTTCTTGAT	Pre_rRNA															105	Sco_23S_62a	TTCAAAAGGCACGCAGTCACGAGGATGGAGCA	23S rRNA	as a mixture of a:b:c=3:2:1
													114	Eli_Pre_rRNA_7	KTGATGATTTTTTGAAGTGTTCATCSCACTTG	Pre_rRNA																Sco_23S_62b	TTCAAAAGGCACGCAGTCACGAGACACCAAGC
													115	Eli_Pre_rRNA_8	TCAATCTTGCGTTTTTATTCRGTTKTTKKK	Pre_rRNA																Sco_23S_62c	TTCAAAAGGCACGCAGTCACGACGCAAGGACA
													116	Eli_Pre_rRNA_9	CAYTCAAAACAACATAAAGGAAAAGAGTTTTY	Pre_rRNA															106	Sco_23S_63	CGACGCTCCCACGGCTTGTAGGCACACGGTTT	23S rRNA
																															107	Sco_23S_64	TTCACTCCGCTCCCGCGGTACTTTTCACCATT	23S rRNA
																															108	Sco_23S_65	CTCACGGTACTATCCGCTATCGGTCACCAGGG	23S rRNA
																															109	Sco_23S_66	CTTAGCGGGTGGTCCCGCCAGATTCACACGGG	23S rRNA
																															110	Sco_23S_67	CCCCGTGCTACTTGGGTGTCTCTCAAACGAGC	23S rRNA
																															111	Sco_23S_68	CGTTTCGACTACGGGGGTCTTACCCTCTACGC	23S rRNA
																															112	Sco_23S_69	ACCTTTCGCATGTCCTTCGCCTACATCAACGG	23S rRNA
																															113	Sco_23S_70	GTCTCACGGCCGGCAGACCGTAAAAGAGAGAT	23S rRNA
																															114	Sco_23S_71	CGCACACGCAACCCCTGCCGGGTCTCACACGT	23S rRNA
																															115	Sco_23S_72	TTGGCCTCATCCGGTTTCGCTCGCCACTACTC	23S rRNA
																															116	Sco_23S_73	CGGAATCACGGTTGTTTTCTCTTCCTGCGGGT	23S rRNA
																															117	Sco_23S_74	TTCACTTCCCCGCGTTCCCTCCACACTGCCTA	23S rRNA
																															118	Sco_23S_75	AGCGGGTGACAGCCCATGACGACTGCCGGGTT	23S rRNA
																															119	Sco_23S_76	GACACCCCCGGATCAAAGCCTGGTTGACGACT	23S rRNA
																															120	Sco_23S_77	TATCGTGGCCTCCCACGTCCTTCATCGGTTCC	23S rRNA
																															121	Sco_23S_78	GCATCCACCGTGCGCCCTTAAAAACTTGGCCA	23S rRNA
																															122	Sco_23S_79	CGCGTCCACTGTGCAGTTCTCAAACAACGACC	23S rRNA
																															123	Sco_Pre_rRNA_1a	AACACTCAACCGCACCATGTGTGGCACATGGG	Pre_rRNA	as a mixture of a:b:c=4:1:1
																																Sco_Pre_rRNA_1b	AAACAGACAATCAACCGGGTGACCAACACGGT
																																Sco_Pre_rRNA_1c	TTGTGCGTTCTACTCAAATCCGGCAACGGTCG
																															124	Sco_Pre_rRNA_2a	GTTTCAGAACCAACACAGTGGACGCGAGCAAC	Pre_rRNA	as a mixture of a:b=5:1
																																Sco_Pre_rRNA_2b	GCCTCAGAACTAACACAGTGGACGCGAGCAAC
																															125	Sco_Pre_rRNA_3a	CACAACCCACTCACGCGGATTTTTACCGGGGC	Pre_rRNA	as a mixture of a:b=2:1
																																Sco_Pre_rRNA_3b	CACCCCGGAACCTACATCCCGAGTGCACTGGG
																															126	Sco_Pre_rRNA_4	AACTGAAGGCGACCTCACGGCCGTACCCTCAG	Pre_rRNA
																															127	Sco_Pre_rRNA_5a	CCAACAGCGTGCCCGACACGAACCCCTCTTTG	Pre_rRNA	as a mixture of a:b=1:1
																																Sco_Pre_rRNA_5b	CCAACAGCGTGCCCGACACCCTTGCCTTCCCT
																															128	Sco_Pre_rRNA_6a	AGTCACGTTCCACGCCGAAGCAGTACTAGTGA	Pre_rRNA	as a mixture of a:b=1:1
																																Sco_Pre_rRNA_6b	TCGTGTTCCACGCCGAAGCAGTACTGACGAGA
																															129	Sco_Pre_rRNA_7a	GAAGACCGTGCCGAGTAGTCAACGTTCCACCC	Pre_rRNA	as a mixture of a:b=1:1
																																Sco_Pre_rRNA_7b	ATCAAGTGTGCCGAGTAGTCAACGTTCCACCC
																															130	Sco_Pre_rRNA_8	GTGCAGGACATTTGCCTGCAGTCGGCTATGTG	Pre_rRNA
