# Supplementary material for: RiboRid: A low cost, advanced, and ultra-efficient method to remove ribosomal RNA for bacterial transcriptomics
Source: PLoS Genet. 2021 Sep 27;17(9):e1009821. doi: 10.1371/journal.pgen.1009821 (PMC8496792; doi:10.1371/journal.pgen.1009821)
Supplement: S5 Table — (XLSX) [file pgen.1009821.s017.xlsx]

## Sheet: Sheet1
S5 Table. Additional ArOP targeting enriched regions of ribosomal RNA in ribosome profiling.
Set	Number	Name	Sequence (5′ to 3′)	Target
Additional Set 1	1	Eco_Add_16S_1	AGGGCACAACCTCCAAGTCGACATCGTTTACG	16S rRNA
	2	Eco_Add_16S_2	CGAATTAAACCACATGCTCCACCGCTTGTGCG	16S rRNA
	3	Eco_Add_16S_3	TTCATGGAGTCGAGTTGCAGACTCCAATCCGG	16S rRNA
	4	Eco_Add_23S_1	TTGCCGAAACAGTGCTCTACCCCCGGAGATGA	23S rRNA
	5	Eco_Add_23S_2	CTACCCACCAGACACTGTCCGCAACCCGGATT	23S rRNA
	6	Eco_Add_5S_1	ATGCCTGGCAGTTCCCTACTCTCGCATGGGGA	5S rRNA
Additional Set 2	7	Eco_Add_23S_3	ACGGTTCATATCACCTTACCGACGCTTATCGC	23S rRNA
	8	Eco_Add_23S_4	TTGCTACAGAATATAAGTCGCTGACCCATTAT	23S rRNA
	9	Eco_Add_23S_5	TAGTGCCTCGTCATCACGCCTCAGCCTTGATT	23S rRNA
	10	Eco_Add_23S_6	CCTTCACCCGAGTTCTCTCAAGCGCCTTGGTA	23S rRNA
	11	Eco_Add_23S_7	CCCCTCAGTTCTCCAGCGCCCACGGCAGATAG	23S rRNA
	12	Eco_Add_23S_8	CAACCCGAACACCAGTGATGCGTCCACTCCGG	23S rRNA
