# Supplementary material for: RiboRid: A low cost, advanced, and ultra-efficient method to remove ribosomal RNA for bacterial transcriptomics
Source: PLoS Genet. 2021 Sep 27;17(9):e1009821. doi: 10.1371/journal.pgen.1009821 (PMC8496792; doi:10.1371/journal.pgen.1009821)
Supplement: S6 Table — (XLSX) [file pgen.1009821.s018.xlsx]

## Sheet: Sheet1
S6 Table. Sequencing methods used in this study. SE: single-ended recipe. PE: pair-ended recipe
Bacteria	Study	ID	Sample	Sequencing platform	Method	Facility or provider
E. coli	RNA-Seq	EcoRZ1	Eco RiboZero Replicate #1	Illumina NextSeq	40cycles PE	Salk Institute, San Diego, CA, USA
E. coli	RNA-Seq	EcoRZ2	Eco RiboZero Replicate #2	Illumina NextSeq	40cycles PE	Salk Institute, San Diego, CA, USA
E. coli	RNA-Seq	EcoRE1	Eco RiboErase Replicate #1	Illumina NextSeq	40cycles PE	Salk Institute, San Diego, CA, USA
E. coli	RNA-Seq	EcoRE2	Eco RiboErase Replicate #2	Illumina NextSeq	40cycles PE	Salk Institute, San Diego, CA, USA
E. coli	RNA-Seq	EcoRR1	Eco RiboRid Replicate #1	Illumina NextSeq	40cycles PE	Salk Institute, San Diego, CA, USA
E. coli	RNA-Seq	EcoRR2	Eco RiboRid Replicate #2	Illumina NextSeq	40cycles PE	Salk Institute, San Diego, CA, USA
E. coli	RNA-Seq	EcoRR_ND1	Eco No hybridase Replicate #1	Illumina MiSeq	50cycles SE	In-house
E. coli	RNA-Seq	EcoRR_ND2	Eco No hybridase Replicate #2	Illumina MiSeq	50cycles SE	In-house
E. coli	RNA-Seq	EcoRR_C1	Eco RiboRid Condition1	Illumina MiSeq	50cycles SE	In-house
E. coli	RNA-Seq	EcoRR_C2	Eco RiboRid Condition2	Illumina MiSeq	50cycles SE	In-house
E. coli	RNA-Seq	EcoRR_C3	Eco RiboRid Condition3	Illumina MiSeq	50cycles SE	In-house
E. coli	RNA-Seq	EcoRR_C4	Eco RiboRid Condition4	Illumina MiSeq	50cycles SE	In-house
E. coli	RNA-Seq	EcoRR_C5	Eco RiboRid Condition5	Illumina MiSeq	50cycles SE	In-house
E. coli	RNA-Seq	EcoRR_45	Eco RiboRid at 45 °C	Illumina MiSeq	50cycles SE	In-house
E. coli	RNA-Seq	EcoRR_Co1	Eco RiboRid Standard (Column-based) Replicate #1	Illumina NextSeq	40cycles PE	Salk Institute, San Diego, CA, USA
E. coli	RNA-Seq	EcoRR_Co2	Eco RiboRid Standard (Column-based) Replicate #2	Illumina NextSeq	40cycles PE	Salk Institute, San Diego, CA, USA
E. coli	RNA-Seq	EcoRR_SPRI1	Eco RiboRid with 54 ArOP SPRI-based Replicate #1	Illumina NextSeq	40cycles PE	Salk Institute, San Diego, CA, USA
E. coli	RNA-Seq	EcoRR_SPRI2	Eco RiboRid with 54 ArOP SPRI-based Replicate #2	Illumina NextSeq	40cycles PE	Salk Institute, San Diego, CA, USA
E. coli	Ribosome profiling	EcoRZ_RP1	Eco RiboZero Ribosome profiling Replicate #1	Illumina HiSeq	50cycles SE	Macrogen, Seoul, South Korea
E. coli	Ribosome profiling	EcoRZ_RP2	Eco RiboZero Ribosome profiling Replicate #2	Illumina HiSeq	50cycles SE	Macrogen, Seoul, South Korea
E. coli	Ribosome profiling	EcoRZ_RP3	Eco RiboZero Ribosome profiling Replicate #3	Illumina HiSeq	50cycles SE	Macrogen, Seoul, South Korea
E. coli	Ribosome profiling	EcoRR_RP1	Eco RiboRid Ribosome profiling Replicate #1	Illumina MiSeq	50cycles SE	In-house
E. coli	Ribosome profiling	EcoRR_RP2	Eco RiboRid Ribosome profiling Replicate #2	Illumina MiSeq	50cycles SE	In-house
E. coli	Ribosome profiling	EcoRR_A6_RP1	Eco RiboRid Ribosome profiling Additional 6 probes Replicate #1	Illumina MiSeq	50cycles SE	In-house
E. coli	Ribosome profiling	EcoRR_A6_RP2	Eco RiboRid Ribosome profiling Additional 6 probes Replicate #2	Illumina MiSeq	50cycles SE	In-house
E. coli	Ribosome profiling	EcoRR_A12_RP1	Eco RiboRid Ribosome profiling Additional 12 probes Replicate #1	Illumina MiSeq	50cycles SE	In-house
E. coli	Ribosome profiling	EcoRR_A12_RP2	Eco RiboRid Ribosome profiling Additional 12 probes Replicate #2	Illumina MiSeq	50cycles SE	In-house
E. coli	Ribosome profiling	EcoRR_A12_RP3	Eco RiboRid Ribosome profiling Additional 12 probes Replicate #3	Illumina MiSeq	50cycles SE	In-house
E. coli	Ribosome profiling	EcoRR_A12_RP4	Eco RiboRid Ribosome profiling Additional 12 probes Replicate #4	Illumina MiSeq	50cycles SE	In-house
K. oxytoca	RNA-Seq	KoxRR1	Kox RiboRid Replicate #1	Illumina MiSeq	50cycles SE	In-house
K. oxytoca	RNA-Seq	KoxRR2	Kox RiboRid Replicate #2	Illumina MiSeq	50cycles SE	In-house
P. aeruginosa	RNA-Seq	PaeRR1	Pae RiboRid 5U Hyb Replicate #1	Illumina NextSeq	40cycles PE	Salk Institute, La Jolla, CA, USA
P. aeruginosa	RNA-Seq	PaeRR2	Pae RiboRid 5U Hyb Replicate #2	Illumina NextSeq	40cycles PE	Salk Institute, La Jolla, CA, USA
P. aeruginosa	RNA-Seq	PaeRR_H2_1	Pae RiboRid 10U Hyb Replicate #1	Illumina NextSeq	40cycles PE	Salk Institute, La Jolla, CA, USA
P. aeruginosa	RNA-Seq	PaeRR_H2_2	Pae RiboRid 10U Hyb Replicate #2	Illumina NextSeq	40cycles PE	Salk Institute, La Jolla, CA, USA
P. aeruginosa	RNA-Seq	PaeRR_Pr1	Pae RiboRid Pre-rRNA probes Replicate #1	Illumina NovaSeq	40cycles PE	IGM Genomics Center, San Diego, CA, USA
P. aeruginosa	RNA-Seq	PaeRR_Pr2	Pae RiboRid Pre-rRNA probes Replicate #2	Illumina NovaSeq	40cycles PE	IGM Genomics Center, San Diego, CA, USA
S. aureus	RNA-Seq	SauRR_CAMHB1	Sae RiboRid CAMHB Replicate #1	Illumina NextSeq	40cycles PE	Salk Institute, La Jolla, CA, USA
S. aureus	RNA-Seq	SauRR_CAMHB2	Sae RiboRid CAMHB Replicate #2	Illumina NextSeq	40cycles PE	Salk Institute, La Jolla, CA, USA
S. aureus	RNA-Seq	SauRR_RPMI1	Sae RiboRid RPMI Replicate #1	Illumina NextSeq	40cycles PE	Salk Institute, La Jolla, CA, USA
S. aureus	RNA-Seq	SauRR_RPMI2	Sae RiboRid RPMI Replicate #1	Illumina NextSeq	40cycles PE	Salk Institute, La Jolla, CA, USA
E. limosum	RNA-Seq	EliRR1	Eli RiboRid Replicate #1	Illumina HiSeq	50cycles SE	Macrogen, Seoul, South Korea
E. limosum	RNA-Seq	EliRR2	Eli RiboRid Replicate #2	Illumina HiSeq	50cycles SE	Macrogen, Seoul, South Korea
E. limosum	RNA-Seq	BthRR_ArOP1Pr_B1_1	Bth RiboRid w/ ArOP Set1 Replicate #1	Illumina MiSeq	50cycles SE	In-house
B. thetaiotaomicron	RNA-Seq	BthRR_ArOP1Pr_B1_2	Bth RiboRid w/ ArOP Set1 Replicate #2	Illumina MiSeq	50cycles SE	In-house
B. thetaiotaomicron	RNA-Seq	BthRR_ArOP2Pr_1	Bth RiboRid w/ ArOP Set2 Replicate #1	Illumina MiSeq	50cycles SE	In-house
B. thetaiotaomicron	RNA-Seq	BthRR_ArOP2Pr_2	Bth RiboRid w/ ArOP Set2 Replicate #2	Illumina MiSeq	50cycles SE	In-house
B. thetaiotaomicron	RNA-Seq	BthRR_ArOP2Pr_58_1	Bth RiboRid w/ ArOP Set2 58°C Replicate #1	Illumina MiSeq	50cycles SE	In-house
B. thetaiotaomicron	RNA-Seq	BthRR_ArOP2Pr_58_2	Bth RiboRid w/ ArOP Set2 58°C Replicate #2	Illumina MiSeq	50cycles SE	In-house
S. coelicolor	Term-Seq	ScoTerm1	Sco Term-Seq Replicate #1	Illumina MiSeq	50cycles SE	In-house
S. coelicolor	Term-Seq	ScoTerm2	Sco Term-Seq Replicate #1	Illumina MiSeq	50cycles SE	In-house
